# Supplementary material for: Proteome-Wide Search Reveals Unexpected RNA-Binding Proteins in Saccharomyces cerevisiae
Source: PLoS One. 2010 Sep 10;5(9):e12671. doi: 10.1371/journal.pone.0012671 (PMC2937035; doi:10.1371/journal.pone.0012671)
Supplement: Table S1 — Annotated Saccharomyces cerevisiae RNA-Binding Proteins. Data is compiled based on Gene Ontology information, protein domain homology and gene descriptions from the Saccharomyces Cerevisiae Database (http://www.yeastgenome.org/). (0.19 MB XLS) [file pone.0012671.s001.xls]

## Sheet: TableS1
Protein	Gene	RNA Binding Domain?	Description
Al1	Q0050	RNA-directed DNA polymerase (reverse transcriptase)	Reverse transcriptase required for splicing of the COX1 pre-mRNA, encoded by a mobile group II intron within the mitochondrial COX1 gene
Al2	Q0055	RNA-directed DNA polymerase (reverse transcriptase)	Reverse transcriptase required for splicing of the COX1 pre-mRNA, encoded by a mobile group II intron within the mitochondrial COX1 gene
Bl3	Q0115	NA	Mitochondrial mRNA maturase, forms a complex with Mrs1p to mediate splicing of the bI3 intron of the COB gene; encoded by both exon and intron sequences of partially processed COB mRNA
BI4	Q0120	NA	Mitochondrial mRNA maturase, forms a complex with Nam2p to mediate splicing of the bI4 intron of the COB gene; encoded by both exon and intron sequences of partially processed COB mRNA
VAR1	Q0140	NA	Mitochondrial ribosomal protein of the small subunit, mitochondrially-encoded; polymorphic in different strains due to variation in number of AAT (asparagine) codons; translated near the mitochondrial inner membrane
PRP45	YAL032C	NA	Protein required for pre-mRNA splicing; associates with the spliceosome and interacts with splicing factors Prp22p and Prp46p; orthologous to human transcriptional coactivator SKIP and can activate transcription of a reporter gene
POP5	YAL033W	Ribonuclease P-related	Subunit of both RNase MRP, which cleaves pre-rRNA, and nuclear RNase P, which cleaves tRNA precursors to generate mature 5' ends
PTA1	YAL043C	NA	Subunit of holo-CPF, a multiprotein complex and functional homolog of mammalian CPSF, required for the cleavage and polyadenylation of mRNA and snoRNA 3' ends; involved in pre-tRNA processing; binds to the phosphorylated CTD of RNAPII
PTA1	YAL043C-A	NA	Subunit of holo-CPF, a multiprotein complex and functional homolog of mammalian CPSF, required for the cleavage and polyadenylation of mRNA and snoRNA 3' ends; involved in pre-tRNA processing; binds to the phosphorylated CTD of RNAPII
SEN34	YAR008W	NA	Subunit of the tRNA splicing endonuclease, which is composed of Sen2p, Sen15p, Sen34p, and Sen54p; Sen34p contains the active site for tRNA 3' splice site cleavage and has similarity to Sen2p and to Archaeal tRNA splicing endonuclease
UTP20	YBL004W	NA	Component of the small-subunit (SSU) processome, which is involved in the biogenesis of the 18S rRNA
POP8	YBL018C	NA	Subunit of both RNase MRP, which cleaves pre-rRNA, and nuclear RNase P, which cleaves tRNA precursors to generate mature 5' ends
NCL1	YBL024W	NA	S-adenosyl-L-methionine-dependent tRNA: m5C-methyltransferase, methylates cytosine to m5C at several positions in tRNAs and intron-containing pre-tRNAs; similar to Nop2p and human proliferation associated nucleolar protein p120
LSM2	YBL026W	Like-Sm ribonucleoprotein, eukaryotic and archaea-type, core	Lsm (Like Sm) protein; part of heteroheptameric complexes (Lsm2p-7p and either Lsm1p or 8p): cytoplasmic Lsm1p complex involved in mRNA decay; nuclear Lsm8p complex part of U6 snRNP and possibly involved in processing tRNA, snoRNA, and rRNA
RPL19B	YBL027W	NA	Protein component of the large (60S) ribosomal subunit, nearly identical to Rpl19Ap and has similarity to rat L19 ribosomal protein; rpl19a and rpl19b single null mutations result in slow growth, while the double null mutation is lethal
HEK2	YBL032W	K Homology	RNA binding protein involved in the asymmetric localization of ASH1 mRNA; represses translation of ASH1 mRNA, an effect reversed by Yck1p-dependent phosphoryation; regulates telomere position effect and length; similarity to hnRNP-K
MRPL16	YBL038W	NA	Mitochondrial ribosomal protein of the large subunit
RPS8A	YBL072C	NA	Protein component of the small (40S) ribosomal subunit; identical to Rps8Bp and has similarity to rat S8 ribosomal protein
AAR2	YBL074C	NA	Component of the U5 snRNP, required for splicing of U3 precursors; originally described as a splicing factor specifically required for splicing pre-mRNA of the MATa1 cistron
ILS1	YBL076C	NA	Cytoplasmic isoleucine-tRNA synthetase, target of the G1-specific inhibitor reveromycin A
PET112	YBL080C	NA	Subunit of the trimeric GatFAB AmidoTransferase(AdT) complex; involved in the formation of Q-tRNAQ; mutation is functionally complemented by the bacterial GatB ortholog
RPL23A	YBL087C	NA	Protein component of the large (60S) ribosomal subunit, identical to Rpl23Bp and has similarity to E. coli L14 and rat L23 ribosomal proteins
MRP21	YBL090W	NA	Mitochondrial ribosomal protein of the small subunit; MRP21 exhibits genetic interactions with mutations in the COX2 and COX3 mRNA 5'-untranslated leader sequences
RPL32	YBL092W	NA	Protein component of the large (60S) ribosomal subunit, has similarity to rat L32 ribosomal protein; overexpression disrupts telomeric silencing
YBL111C	YBL111C	NA	Helicase-like protein encoded within the telomeric Y' element
POA1	YBR022W	NA	Phosphatase that is highly specific for ADP-ribose 1''-phosphate, a tRNA splicing metabolite; may have a role in regulation of tRNA splicing
RPL4A	YBR031W	NA	N-terminally acetylated protein component of the large (60S) ribosomal subunit, nearly identical to Rpl4Bp and has similarity to E. coli L4 and rat L4 ribosomal proteins
ZTA1	YBR046C	NA	NADPH-dependent quinone reductase, GFP-tagged protein localizes to the cytoplasm and nucleus; has similarity to E. coli quinone oxidoreductase and to human zeta-crystallin
RPS11B	YBR048W	NA	Protein component of the small (40S) ribosomal subunit; identical to Rps11Ap and has similarity to E. coli S17 and rat S11 ribosomal proteins
PRP6	YBR055C	RNA-processing protein, HAT helix	Splicing factor, component of the U4/U6-U5 snRNP complex
TRM7	YBR061C	NA	2'-O-ribose methyltransferase, methylates the 2'-O-ribose of nucleotides at positions 32 and 34 of the tRNA anticodon loop
ECM2	YBR065C	NA	Pre-mRNA splicing factor, facilitates the cooperative formation of U2/U6 helix II in association with stem II in the spliceosome, function may be regulated by Slu7p
RPL19A	YBR084C-A	NA	Protein component of the large (60S) ribosomal subunit, nearly identical to Rpl19Bp and has similarity to rat L19 ribosomal protein; rpl19a and rpl19b single null mutations result in slow growth, while the double null mutation is lethal
TEF2	YBR118W	NA	Translational elongation factor EF-1 alpha; also encoded by TEF1; functions in the binding reaction of aminoacyl-tRNA (AA-tRNA) to ribosomes
MUD1	YBR119W	RNA-binding domain, RBD	U1 snRNP A protein, homolog of human U1-A; involved in nuclear mRNA splicing
GRS1	YBR121C	NA	Cytoplasmic and mitochondrial glycyl-tRNA synthase that ligates glycine to the cognate anticodon bearing tRNA; transcription termination factor that may interact with the 3'-end of pre-mRNA to promote 3'-end formation
MRPL36	YBR122C	NA	Mitochondrial ribosomal protein of the large subunit; overproduction suppresses mutations in the COX2 leader peptide-encoding region
SHE3	YBR130C	NA	Protein that acts as an adaptor between Myo4p and the She2p-mRNA complex; part of the mRNA localization machinery that restricts accumulation of certain proteins to the bud; also required for cortical ER inheritance
MAK5	YBR142W	NA	Essential nucleolar protein, putative DEAD-box RNA helicase required for maintenance of M1 dsRNA virus; involved in biogenesis of large (60S) ribosomal subunits
SUP45	YBR143C	NA	Polypeptide release factor (eRF1) in translation termination; mutant form acts as a recessive omnipotent suppressor; methylated by Mtq2p-Trm112p in ternary complex eRF1-eRF3-GTP; mutation of methylation site confers resistance to zymocin
MRPS9	YBR146W	NA	Mitochondrial ribosomal protein of the small subunit
SPP381	YBR152W	NA	mRNA splicing factor, component of U4/U6.U5 tri-snRNP; interacts genetically and physically with Prp38p
POP7	YBR167C	NA	Subunit of both RNase MRP, which cleaves pre-rRNA, and nuclear RNase P, which cleaves tRNA precursors to generate mature 5' ends
RPS6B	YBR181C	NA	Protein component of the small (40S) ribosomal subunit; identical to Rps6Ap and has similarity to rat S6 ribosomal protein
NTC20	YBR188C	NA	Member of a complex, including Prp19p, that binds to the spliceosome; required for pre-mRNA splicing
RPS9B	YBR189W	RNA-binding S4	Protein component of the small (40S) ribosomal subunit; nearly identical to Rps9Ap and has similarity to E. coli S4 and rat S9 ribosomal proteins
RPL21A	YBR191W	NA	Protein component of the large (60S) ribosomal subunit, nearly identical to Rpl21Bp and has similarity to rat L21 ribosomal protein
NGR1	YBR212W	RNA-BINDING PROTEIN	RNA binding protein that negatively regulates growth rate; interacts with the 3' UTR of the mitochondrial porin (POR1) mRNA and enhances its degradation; overexpression impairs mitochondrial function; expressed in stationary phase
PBP2	YBR233W	K Homology, type 1	RNA binding protein with similarity to mammalian heterogeneous nuclear RNP K protein, involved in the regulation of telomere position effect and telomere length
ABD1	YBR236C	mRNA capping enzyme, large subunit	Methyltransferase, catalyzes the transfer of a methyl group from S-adenosylmethionine to the GpppN terminus of capped mRNA
PRP5	YBR237W	NA	RNA helicase in the DEAD-box family, necessary for prespliceosome formation, bridges U1 and U2 snRNPs and enables stable U2 snRNP association with intron RNA
YBR239C	YBR239C	NA	Putative protein of unknown function; GFP-fusion protein localizes to the cytoplasm and nucleus; null mutation affects periodicity of transcriptional and metabolic oscillation; plays a role in restricting Ty1 transposition
ENP1	YBR247C	NA	Protein associated with U3 and U14 snoRNAs, required for pre-rRNA processing and 40S ribosomal subunit synthesis; localized in the nucleus and concentrated in the nucleolus
MRPS5	YBR251W	Double-stranded RNA-binding-like	Mitochondrial ribosomal protein of the small subunit
POP4	YBR257W	Ribonuclease P/MRP, p29 subunit, eukaryotic/archaeal	Subunit of both RNase MRP, which cleaves pre-rRNA, and nuclear RNase P, which cleaves tRNA precursors to generate mature 5' ends; binds to the RPR1 RNA subunit in RNase P
MRPL37	YBR268W	NA	Mitochondrial ribosomal protein of the large subunit
MRPL27	YBR282W	NA	Mitochondrial ribosomal protein of the large subunit
GBP2	YCL011C	RNA-binding domain, RBD	Poly(A+) RNA-binding protein, involved in the export of mRNAs from the nucleus to the cytoplasm; similar to Hrb1p and Npl3p; also binds single-stranded telomeric repeat sequence in vitro
SRO9	YCL037C	NA	Cytoplasmic RNA-binding protein that associates with translating ribosomes; involved in heme regulation of Hap1p as a component of the HMC complex, also involved in the organization of actin filaments; contains a La motif
SPB1	YCL054W	Spb1, C-terminal	AdoMet-dependent methyltransferase involved in rRNA processing and 60S ribosomal subunit maturation; methylates G2922 in the tRNA docking site of the large subunit rRNA and in the absence of snR52, U2921; suppressor of PAB1 mutants
KRR1	YCL059C	K Homology	Essential nucleolar protein required for the synthesis of 18S rRNA and for the assembly of 40S ribosomal subunit
YCL074W	YCL074W	NA	Pseudogene: encodes fragment of Ty Pol protein
YCL075W	YCL075W	NA	Pseudogene: encodes fragment of Ty Pol protein
MRPL32	YCR003W	NA	Mitochondrial ribosomal protein of the large subunit
MAK32	YCR019W	NA	Protein necessary for structural stability of L-A double-stranded RNA-containing particles
MAK31	YCR020C-A	Like-Sm ribonucleoprotein, eukaryotic and archaea-type, core	Non-catalytic subunit of N-terminal acetyltransferase of the NatC type; required for replication of dsRNA virus; member of the Sm protein family
SLM5	YCR024C	NA	Mitochondrial asparaginyl-tRNA synthetase
RPS14A	YCR031C	NA	Ribosomal protein 59 of the small subunit, required for ribosome assembly and 20S pre-rRNA processing; mutations confer cryptopleurine resistance; nearly identical to Rps14Bp and similar to E. coli S11 and rat S14 ribosomal proteins
RRP43	YCR035C	Exoribonuclease, phosphorolytic domain 1	Exosome non-catalytic core component; involved in 3'-5' RNA processing and degradation in both the nucleus and the cytoplasm; has similarity to E. coli RNase PH and to human hRrp43p (OIP2, EXOSC8)
IMG1	YCR046C	NA	Mitochondrial ribosomal protein of the large subunit, required for respiration and for maintenance of the mitochondrial genome
PWP2	YCR057C	NA	Conserved 90S pre-ribosomal component essential for proper endonucleolytic cleavage of the 35 S rRNA precursor at A0, A1, and A2 sites; contains eight WD-repeats; PWP2 deletion leads to defects in cell cycle and bud morphogenesis
IMG2	YCR071C	NA	Mitochondrial ribosomal protein of the small subunit
NOP1	YDL014W	Fibrillarin	Nucleolar protein, component of the small subunit processome complex, which is required for processing of pre-18S rRNA; has similarity to mammalian fibrillarin
PRP9	YDL030W	NA	Subunit of the SF3a splicing factor complex, required for spliceosome assembly; acts after the formation of the U1 snRNP-pre-mRNA complex
DBP10	YDL031W	DBP10CT	Putative ATP-dependent RNA helicase of the DEAD-box protein family, constituent of 66S pre-ribosomal particles; essential protein involved in ribosome biogenesis
SLM3	YDL033C	tRNA (5-methylaminomethyl-2-thiouridylate)-methyltransferase	tRNA-specific 2-thiouridylase, responsible for 2-thiolation of the wobble base of mitochondrial tRNAs; human ortholog is implicated in myoclonus epilepsy associated with ragged red fibers (MERRF)
PUS9	YDL036C	Pseudouridine synthase	Mitochondrial tRNA:pseudouridine synthase, catalyzes the formation of pseudouridine at position 32 in mitochondrial tRNAs; contains an N-terminal mitochondrial targeting sequence
PRP11	YDL043C	NA	Subunit of the SF3a splicing factor complex, required for spliceosome assembly
MTF2	YDL044C	NA	Mitochondrial matrix protein that interacts with an N-terminal region of mitochondrial RNA polymerase (Rpo41p) and couples RNA processing and translation to transcription
MRP10	YDL045W-A	NA	Mitochondrial ribosomal protein of the small subunit
LHP1	YDL051W	Lupus La protein	RNA binding protein required for maturation of tRNA and U6 snRNA precursors; acts as a molecular chaperone for RNAs transcribed by polymerase III; homologous to human La (SS-B) autoantigen
RPS29B	YDL061C	NA	Protein component of the small (40S) ribosomal subunit; nearly identical to Rps29Ap and has similarity to rat S29 and E. coli S14 ribosomal proteins
CBS1	YDL069C	NA	Mitochondrial translational activator of the COB mRNA; membrane protein that interacts with translating ribosomes, acts on the COB mRNA 5'-untranslated leader
RPL31A	YDL075W	NA	Protein component of the large (60S) ribosomal subunit, nearly identical to Rpl31Bp and has similarity to rat L31 ribosomal protein; associates with the karyopherin Sxm1p; loss of both Rpl31p and Rpl39p confers lethality
RPP1A	YDL081C	NA	Ribosomal stalk protein P1 alpha, involved in the interaction between translational elongation factors and the ribosome; accumulation of P1 in the cytoplasm is regulated by phosphorylation and interaction with the P2 stalk component
RPL13A	YDL082W	NA	Protein component of the large (60S) ribosomal subunit, nearly identical to Rpl13Bp; not essential for viability; has similarity to rat L13 ribosomal protein
RPS16B	YDL083C	NA	Protein component of the small (40S) ribosomal subunit; identical to Rps16Ap and has similarity to E. coli S9 and rat S16 ribosomal proteins
SUB2	YDL084W	NA	Component of the TREX complex required for nuclear mRNA export; member of the DEAD-box RNA helicase superfamily and is involved in early and late steps of spliceosome assembly; homolog of the human splicing factor hUAP56
LUC7	YDL087C	RNA-BINDING PROTEIN LUC7	Essential protein associated with the U1 snRNP complex; splicing factor involved in recognition of 5' splice site; contains two zinc finger motifs; N-terminal zinc finger binds pre-mRNA
SRP14	YDL092W	NA	Signal recognition particle (SRP) subunit, interacts with the RNA component of SRP to form the Alu domain, which is the region of SRP responsible for arrest of nascent chain elongation during membrane targeting; homolog of mammalian SRP14
SNU23	YDL098C	NA	Component of U4/U6.U5 snRNP involved in mRNA splicing via spliceosome
TMA17	YDL110C	NA	Protein of unknown function that associates with ribosomes; heterozygous deletion demonstrated increases in chromosome instability in a rad9 deletion background; protein abundance is decreased upon intracellular iron depletion
RRP42	YDL111C	Exoribonuclease, phosphorolytic domain 1	Exosome non-catalytic core component; involved in 3'-5' RNA processing and degradation in both the nucleus and the cytoplasm; has similarity to E. coli RNase PH and to human hRrp42p (EXOSC7)
TRM3	YDL112W	tRNA/rRNA methyltransferase, SpoU	2'-O-ribose methyltransferase, catalyzes the ribose methylation of the guanosine nucleotide at position 18 of tRNAs
RPP1B	YDL130W	NA	Ribosomal protein P1 beta, component of the ribosomal stalk, which is involved in interaction of translational elongation factors with ribosome; accumulation is regulated by phosphorylation and interaction with the P2 stalk component
RPL41B	YDL133C-A	NA	Ribosomal protein L47 of the large (60S) ribosomal subunit, identical to Rpl41Ap and has similarity to rat L41 ribosomal protein; comprised of only 25 amino acids; rpl41a rpl41b double null mutant is viable
RPL35B	YDL136W	NA	Protein component of the large (60S) ribosomal subunit, identical to Rpl35Ap and has similarity to rat L35 ribosomal protein
NOP14	YDL148C	NA	Nucleolar protein, forms a complex with Noc4p that mediates maturation and nuclear export of 40S ribosomal subunits; also present in the small subunit processome complex, which is required for processing of pre-18S rRNA
SAS10	YDL153C	Small-subunit processome, Utp3	Essential subunit of U3-containing Small Subunit (SSU) processome complex involved in production of 18S rRNA and assembly of small ribosomal subunit; disrupts silencing when overproduced
DHH1	YDL160C	NA	Cytoplasmic DExD/H-box helicase, stimulates mRNA decapping, coordinates distinct steps in mRNA function and decay, interacts with both the decapping and deadenylase complexes, may have a role in mRNA export and translation
NRP1	YDL167C	RNA-binding domain, RBD	Putative RNA binding protein of unknown function; localizes to stress granules induced by glucose deprivation; predicted to be involved in ribosome biogenesis
RPL41A	YDL184C	NA	Ribosomal protein L47 of the large (60S) ribosomal subunit, identical to Rpl41Bp and has similarity to rat L41 ribosomal protein; comprised of only 25 amino acids; rpl41a rpl41b double null mutant is viable
RPL35A	YDL191W	NA	Protein component of the large (60S) ribosomal subunit, identical to Rpl35Bp and has similarity to rat L35 ribosomal protein
MRPL11	YDL202W	NA	Mitochondrial ribosomal protein of the large subunit
GLE1	YDL207W	GLE1-like	Cytoplasmic nucleoporin required for polyadenylated RNA export but not for protein import; component of Nup82p nuclear pore subcomplex; contains a nuclear export signal
NHP2	YDL208W	NA	Nuclear protein related to mammalian high mobility group (HMG) proteins, essential for function of H/ACA-type snoRNPs, which are involved in 18S rRNA processing
CWC2	YDL209C	RNA-binding domain, RBD	Protein involved in pre-mRNA splicing, component of a complex containing Cef1p; interacts with Prp19p; contains an RNA recognition motif; has similarity to S. pombe Cwf2p
NOP6	YDL213C	RNA-binding domain, RBD	Putative RNA-binding protein implicated in ribosome biogenesis; contains an RNA recognition motif (RRM) and has similarity to hydrophilins; NOP6 may be a fungal-specific gene as no homologs have been yet identified in higher eukaryotes
WHI4	YDL224C	RNA-binding domain, RBD	Putative RNA binding protein and partially redundant Whi3p homolog that regulates the cell size requirement for passage through Start and commitment to cell division
RPL4B	YDR012W	NA	Protein component of the large (60S) ribosomal subunit, nearly identical to Rpl4Ap and has similarity to E. coli L4 and rat L4 ribosomal proteins
FAL1	YDR021W	NA	Nucleolar protein required for maturation of 18S rRNA, member of the eIF4A subfamily of DEAD-box ATP-dependent RNA helicases
SES1	YDR023W	NA	Cytosolic seryl-tRNA synthetase, class II aminoacyl-tRNA synthetase that aminoacylates tRNA(Ser), displays tRNA-dependent amino acid recognition which enhances discrimination of the serine substrate, interacts with peroxin Pex21p
RPS11A	YDR025W	NA	Protein component of the small (40S) ribosomal subunit; identical to Rps11Bp and has similarity to E. coli S17 and rat S11 ribosomal proteins
YDR034C-C	YDR034C-C	NA	Retrotransposon TYA Gag gene co-transcribed with TYB Pol; translated as TYA or TYA-TYB polyprotein; Gag is a nucleocapsid protein that is the structural constituent of virus-like particles (VLPs); similar to retroviral Gag
KRS1	YDR037W	NA	Lysyl-tRNA synthetase
RSM10	YDR041W	NA	Mitochondrial ribosomal protein of the small subunit, has similarity to E. coli S10 ribosomal protein; essential for viability, unlike most other mitoribosomal proteins
MAK21	YDR060W	NA	Constituent of 66S pre-ribosomal particles, required for large (60S) ribosomal subunit biogenesis; involved in nuclear export of pre-ribosomes; required for maintenance of dsRNA virus; homolog of human CAATT-binding protein
RPS13	YDR064W	S15/NS1 RNA-binding domain	Protein component of the small (40S) ribosomal subunit; has similarity to E. coli S15 and rat S13 ribosomal proteins
RRP8	YDR083W	NA	Nucleolar protein involved in rRNA processing, pre-rRNA cleavage at site A2; also involved in telomere maintenance; mutation is synthetically lethal with a gar1 mutation
RRP1	YDR087C	Nucleolar, Nop52	Essential evolutionarily conserved nucleolar protein necessary for biogenesis of 60S ribosomal subunits and processing of pre-rRNAs to mature rRNAs, associated with several distinct 66S pre-ribosomal particles
SLU7	YDR088C	NA	RNA splicing factor, required for ATP-independent portion of 2nd catalytic step of spliceosomal RNA splicing; interacts with Prp18p; contains zinc knuckle domain
YDR115W	YDR115W	NA	Putative mitochondrial ribosomal protein of the large subunit, has similarity to E. coli L34 ribosomal protein; required for respiratory growth, as are most mitochondrial ribosomal proteins
MRPL1	YDR116C	Ribosomal protein L1, mitochondrial	Mitochondrial ribosomal protein of the large subunit
TMA64	YDR117C	PUA	Protein of unknown function that associates with ribosomes; has a putative RNA binding domain
TRM1	YDR120C	N2,N2-dimethylguanosine tRNA methyltransferase	tRNA methyltransferase; two forms of the protein are made by alternative translation starts; localizes to both the nucleus and mitochondrion to produce the modified base N2,N2-dimethylguanosine in tRNAs in both compartments
CTH1	YDR151C	NA	Member of the CCCH zinc finger family; has similarity to mammalian Tis11 protein, which activates transcription and also has a role in mRNA degradation; may function with Tis11p in iron homeostasis
RPA14	YDR156W	NA	RNA polymerase I subunit A14
YDR170W-A	YDR170W-A	NA	Retrotransposon TYA Gag gene; Gag is a nucleocapsid protein that is the structural constituent of virus-like particles (VLPs); similar to retroviral Gag; YDR170W-A is part of a mutant retrotransposon
RSM24	YDR175C	NA	Mitochondrial ribosomal protein of the small subunit
MSS116	YDR194C	NA	DEAD-box protein required for efficient splicing of mitochondrial Group I and II introns; non-polar RNA helicase that also facilities strand annealing
REF2	YDR195W	NA	RNA-binding protein involved in the cleavage step of mRNA 3'-end formation prior to polyadenylation, and in snoRNA maturation; part of holo-CPF subcomplex APT, which associates with 3'-ends of snoRNA- and mRNA-encoding genes
CBS2	YDR197W	NA	Mitochondrial translational activator of the COB mRNA; interacts with translating ribosomes, acts on the COB mRNA 5'-untranslated leader
PRP42	YDR235W	RNA-processing protein, HAT helix	U1 snRNP protein involved in splicing, required for U1 snRNP biogenesis; contains multiple tetriatricopeptide repeats
MRPL7	YDR237W	NA	Mitochondrial ribosomal protein of the large subunit
SNU56	YDR240C	NA	Component of U1 snRNP required for mRNA splicing via spliceosome; yeast specific, no metazoan counterpart; interacts with mRNA in commitment complex
PRP28	YDR243C	NA	RNA helicase in the DEAD-box family, involved in RNA isomerization at the 5' splice site
MSW1	YDR268W	NA	Mitochondrial tryptophanyl-tRNA synthetase
RRP45	YDR280W	Exoribonuclease, phosphorolytic domain 1	Exosome non-catalytic core component; involved in 3'-5' RNA processing and degradation in both the nucleus and the cytoplasm; has similarity to E. coli RNase PH and to human hRrp45p (PM/SCL-75, EXOSC9)
GCN2	YDR283C	NA	Protein kinase, phosphorylates the alpha-subunit of translation initiation factor eIF2 (Sui2p) in response to starvation; activated by uncharged tRNAs and the Gcn1p-Gcn20p complex; contributes to DNA damage checkpoint control
HRQ1	YDR291W	NA	Putative RecQ helicase; belongs to the widely conserved RecQ family of proteins which are involved in maintaining genomic integrity; similar to the human RecQ4p implicated in Rothmund-Thomson syndrome(RTS)
SSD1	YDR293C	Ribonuclease II and R	Protein with a role in maintenance of cellular integrity, interacts with components of the TOR pathway; ssd1 mutant of a clinical S. cerevisiae strain displays elevated virulence
PRO1	YDR300C	PUA	Gamma-glutamyl kinase, catalyzes the first step in proline biosynthesis
CFT1	YDR301W	NA	RNA-binding subunit of the mRNA cleavage and polyadenylation factor; involved in poly(A) site recognition and required for both pre-mRNA cleavage and polyadenylation, 51% sequence similarity with mammalian AAUAA-binding subunit of CPSF
SSF2	YDR312W	NA	Protein required for ribosomal large subunit maturation, functionally redundant with Ssf1p; member of the Brix family
MRPL35	YDR322W	NA	Mitochondrial ribosomal protein of the large subunit
UTP4	YDR324C	NA	Subunit of U3-containing 90S preribosome and Small Subunit (SSU) processome complexes involved in production of 18S rRNA and assembly of small ribosomal subunit; member of t-Utp subcomplex involved with transcription of 35S rRNA transcript
IRC3	YDR332W	NA	Putative RNA helicase of the DEAH/D-box family; null mutant displays increased levels of spontaneous Rad52p foci; green fluorescent protein (GFP)-fusion protein localizes to the mitochondrion
MRPS28	YDR337W	S15/NS1 RNA-binding domain	Mitochondrial ribosomal protein of the small subunit
YDR341C	YDR341C	NA	Arginyl-tRNA synthetase, proposed to be cytoplasmic but the authentic, non-tagged protein is detected in highly purified mitochondria in high-throughput studies
MRP1	YDR347W	NA	Mitochondrial ribosomal protein of the small subunit; MRP1 exhibits genetic interactions with PET122, encoding a COX3-specific translational activator, and with PET123, encoding a small subunit mitochondrial ribosomal protein
CDC40	YDR364C	NA	Pre-mRNA splicing factor, important for catalytic step II of pre-mRNA splicing and plays a role in cell cycle progression; required for DNA synthesis during mitosis and meiosis; has WD repeats
ESF1	YDR365C	NA	Nucleolar protein involved in pre-rRNA processing; depletion causes severely decreased 18S rRNA levels
LSM6	YDR378C	Like-Sm ribonucleoprotein, core	Lsm (Like Sm) protein; part of heteroheptameric complexes (Lsm2p-7p and either Lsm1p or 8p): cytoplasmic Lsm1p complex involved in mRNA decay; nuclear Lsm8p complex part of U6 snRNP and possibly involved in processing tRNA, snoRNA, and rRNA
YRA1	YDR381W	RNA-binding domain, RBD	Nuclear protein that binds to RNA and to Mex67p, required for export of poly(A)+ mRNA from the nucleus; member of the REF (RNA and export factor binding proteins) family; another family member, Yra2p, can substitute for Yra1p function
RPP2B	YDR382W	NA	Ribosomal protein P2 beta, a component of the ribosomal stalk, which is involved in the interaction between translational elongation factors and the ribosome; regulates the accumulation of P1 (Rpp1Ap and Rpp1Bp) in the cytoplasm
UTP5	YDR398W	NA	Subunit of U3-containing Small Subunit (SSU) processome complex involved in production of 18S rRNA and assembly of small ribosomal subunit
RPB7	YDR404C	S1, RNA binding	RNA polymerase II subunit B16; forms two subunit dissociable complex with Rpb4p
MRP20	YDR405W	NA	Mitochondrial ribosomal protein of the large subunit
SYF1	YDR416W	RNA-processing protein, HAT helix	Component of the spliceosome complex involved in pre-mRNA splicing; involved in regulation of cell cycle progression; similar to Drosophila crooked neck protein
RPL12B	YDR418W	NA	Protein component of the large (60S) ribosomal subunit, nearly identical to Rpl12Ap; rpl12a rpl12b double mutant exhibits slow growth and slow translation; has similarity to E. coli L11 and rat L12 ribosomal proteins
NPL3	YDR432W	RNA-BINDING PROTEIN	RNA-binding protein that promotes elongation, regulates termination, and carries poly(A) mRNA from nucleus to cytoplasm; required for pre-mRNA splicing; dissociation from mRNAs promoted by Mtr10p; phosphorylated by Sky1p in the cytoplasm
RPS17B	YDR447C	NA	Ribosomal protein 51 (rp51) of the small (40s) subunit; nearly identical to Rps17Ap and has similarity to rat S17 ribosomal protein
UTP6	YDR449C	RNA-processing protein, HAT helix	Nucleolar protein, component of the small subunit (SSU) processome containing the U3 snoRNA that is involved in processing of pre-18S rRNA
RPS18A	YDR450W	Ribosomal protein S13	Protein component of the small (40S) ribosomal subunit; nearly identical to Rps18Bp and has similarity to E. coli S13 and rat S18 ribosomal proteins
MRPL28	YDR462W	NA	Mitochondrial ribosomal protein of the large subunit
STP1	YDR463W	NA	Transcription factor, undergoes proteolytic processing by SPS (Ssy1p-Ptr3p-Ssy5p)-sensor component Ssy5p in response to extracellular amino acids; activates transcription of amino acid permease genes and may have a role in tRNA processing
RPL27B	YDR471W	NA	Protein component of the large (60S) ribosomal subunit, nearly identical to Rpl27Ap and has similarity to rat L27 ribosomal protein
PRP3	YDR473C	NA	Splicing factor, component of the U4/U6-U5 snRNP complex
SNM1	YDR478W	NA	Subunit of RNase MRP, which cleaves pre-rRNA and has a role in cell cycle-regulated degradation of daughter cell-specific mRNAs; binds to the NME1 RNA subunit of RNase MRP
PUF6	YDR496C	Pumilio RNA-binding region	Pumilio-homology domain protein that binds ASH1 mRNA at PUF consensus sequences in the 3' UTR and represses its translation, resulting in proper asymmetric localization of ASH1 mRNA
RPL37B	YDR500C	NA	Protein component of the large (60S) ribosomal subunit, has similarity to Rpl37Ap and to rat L37 ribosomal protein
SLF1	YDR515W	NA	RNA binding protein that associates with polysomes; proposed to be involved in regulating mRNA translation; involved in the copper-dependent mineralization of copper sulfide complexes on cell surface in cells cultured in copper salts
SNU13	YEL026W	NA	RNA binding protein, part of U3 snoRNP involved in rRNA processing, part of U4/U6-U5 tri-snRNP involved in mRNA splicing, similar to human 15.5K protein
RML2	YEL050C	Ribosomal protein L2, bacterial-type	Mitochondrial ribosomal protein of the large subunit, has similarity to E. coli L2 ribosomal protein; fat21 mutant allele causes inability to utilize oleate and may interfere with activity of the Adr1p transcription factor
RPL12A	YEL054C	NA	Protein component of the large (60S) ribosomal subunit, nearly identical to Rpl12Bp; rpl12a rpl12b double mutant exhibits slow growth and slow translation; has similarity to E. coli L11 and rat L12 ribosomal proteins
YEL077C	YEL077C	NA	Helicase-like protein encoded within the telomeric Y' element
NUG1	YER006W	NA	GTPase that associates with nuclear 60S pre-ribosomes, required for export of 60S ribosomal subunits from the nucleus
TMA20	YER007C-A	PUA	Protein of unknown function that associates with ribosomes and has a putative RNA binding domain; interacts with Tma22p; null mutant exhibits translation defects; has homology to human oncogene MCT-1
PRP22	YER013W	S1, RNA binding	DEAH-box RNA-dependent ATPase/ATP-dependent RNA helicase, associates with lariat intermediates before the second catalytic step of splicing; mediates ATP-dependent mRNA release from the spliceosome and unwinds RNA duplexes
SMB1	YER029C	Like-Sm ribonucleoprotein, eukaryotic and archaea-type, core	Core Sm protein Sm B; part of heteroheptameric complex (with Smd1p, Smd2p, Smd3p, Sme1p, Smx3p, and Smx2p) that is part of the spliceosomal U1, U2, U4, and U5 snRNPs; homolog of human Sm B and Sm B'
EDC2	YER035W	NA	RNA-binding protein, activates mRNA decapping directly by binding to the mRNA substrate and enhancing the activity of the decapping proteins Dcp1p and Dcp2p; has a role in translation during heat stress
RSM18	YER050C	NA	Mitochondrial ribosomal protein of the small subunit, has similarity to E. coli S18 ribosomal protein
RPL34A	YER056C-A	NA	Protein component of the large (60S) ribosomal subunit, nearly identical to Rpl34Bp and has similarity to rat L34 ribosomal protein
THO1	YER063W	NA	Conserved nuclear RNA-binding protein; specifically binds to transcribed chromatin in a THO- and RNA-dependent manner, genetically interacts with shuttling hnRNP NAB2; overproduction suppresses transcriptional defect caused by hpr1 mutation
RPS24A	YER074W	NA	Protein component of the small (40S) ribosomal subunit; identical to Rps24Bp and has similarity to rat S24 ribosomal protein
AIM10	YER087W	NA	Protein with similarity to tRNA synthetases; non-tagged protein is detected in purified mitochondria; null mutant is viable and displays elevated frequency of mitochondrial genome loss
RPS8B	YER102W	NA	Protein component of the small (40S) ribosomal subunit; identical to Rps8Ap and has similarity to rat S8 ribosomal protein
LSM4	YER112W	Like-Sm ribonucleoprotein, eukaryotic and archaea-type, core	Lsm (Like Sm) protein; part of heteroheptameric complexes (Lsm2p-7p and either Lsm1p or 8p): cytoplasmic Lsm1p complex involved in mRNA decay; nuclear Lsm8p complex part of U6 snRNP and possibly involved in processing tRNA, snoRNA, and rRNA
RPL23B	YER117W	NA	Protein component of the large (60S) ribosomal subunit, identical to Rpl23Ap and has similarity to E. coli L14 and rat L23 ribosomal proteins
LCP5	YER127W	NA	Essential protein involved in maturation of 18S rRNA; depletion leads to inhibited pre-rRNA processing and reduced polysome levels; localizes primarily to the nucleolus
RPS26B	YER131W	NA	Protein component of the small (40S) ribosomal subunit; nearly identical to Rps26Ap and has similarity to rat S26 ribosomal protein
LSM5	YER146W	Like-Sm ribonucleoprotein, eukaryotic and archaea-type, core	Lsm (Like Sm) protein; part of heteroheptameric complexes (Lsm2p-7p and either Lsm1p or 8p): cytoplasmic Lsm1p complex involved in mRNA decay; nuclear Lsm8p complex part of U6 snRNP and possibly involved in processing tRNA, snoRNA, and rRNA
PET122	YER153C	NA	Mitochondrial translational activator specific for the COX3 mRNA, acts together with Pet54p and Pet494p; located in the mitochondrial inner membrane
PAB1	YER165W	Polyadenylate binding protein, human types 1, 2, 3, 4	Poly(A) binding protein, part of the 3'-end RNA-processing complex, mediates interactions between the 5' cap structure and the 3' mRNA poly(A) tail, involved in control of poly(A) tail length, interacts with translation factor eIF-4G
CCA1	YER168C	Polynucleotide adenylyltransferase region	ATP (CTP):tRNA-specific tRNA nucleotidyltransferase; different forms targeted to the nucleus, cytosol, and mitochondrion are generated via the use of multiple transcriptional and translational start sites
BRR2	YER172C	NA	RNA-dependent ATPase RNA helicase (DEIH box); required for disruption of U4/U6 base-pairing in native snRNPs to activate the spliceosome for catalysis; homologous to human U5-200kD
DEG1	YFL001W	tRNA pseudouridine synthase	tRNA:pseudouridine synthase, introduces pseudouridines at position 38 or 39 in tRNA, important for maintenance of translation efficiency and normal cell growth, localizes to both the nucleus and cytoplasm; non-essential for viability
SPB4	YFL002C	NA	Putative ATP-dependent RNA helicase, nucleolar protein required for synthesis of 60S ribosomal subunits at a late step in the pathway; sediments with 66S pre-ribosomes in sucrose gradients
SMX2	YFL017W-A	Like-Sm ribonucleoprotein, core	Core Sm protein Sm G; part of heteroheptameric complex (with Smb1p, Smd1p, Smd2p, Smd3p, Sme1p, and Smx3p) that is part of the spliceosomal U1, U2, U4, and U5 snRNPs; homolog of human Sm G
FRS2	YFL022C	NA	Alpha subunit of cytoplasmic phenylalanyl-tRNA synthetase, forms a tetramer with Frs1p to form active enzyme; evolutionarily distant from mitochondrial phenylalanyl-tRNA synthetase based on protein sequence, but substrate binding is similar
RPL22B	YFL034C-A	NA	Protein component of the large (60S) ribosomal subunit, has similarity to Rpl22Ap and to rat L22 ribosomal protein
LOC1	YFR001W	NA	Nuclear protein involved in asymmetric localization of ASH1 mRNA; binds double-stranded RNA in vitro; constituent of 66S pre-ribosomal particles
SAD1	YFR005C	NA	Conserved zinc-finger domain protein involved in pre-mRNA splicing, required for assembly of U4 snRNA into the U4/U6 particle
PES4	YFR023W	RNA-BINDING PROTEIN	Poly(A) binding protein, suppressor of DNA polymerase epsilon mutation, similar to Mip6p
PES4	YFR024C	NA	Poly(A) binding protein, suppressor of DNA polymerase epsilon mutation, similar to Mip6p
RPL2A	YFR031C-A	NA	Protein component of the large (60S) ribosomal subunit, identical to Rpl2Bp and has similarity to E. coli L2 and rat L8 ribosomal proteins
RRT5	YFR032C	RNA-binding domain, RBD	Putative protein of unknown function; non-essential gene identified in a screen for mutants with increased levels of rDNA transcription; expressed at high levels during sporulation
RPL29	YFR032C-A	NA	Protein component of the large (60S) ribosomal subunit, has similarity to rat L29 ribosomal protein; not essential for translation, but required for proper joining of the large and small ribosomal subunits and for normal translation rate
YMR31	YFR049W	NA	Mitochondrial ribosomal protein of the small subunit, has similarity to human mitochondrial ribosomal protein MRP-S36
PUF4	YGL014W	Pumilio RNA-binding region	Member of the PUF protein family, which is defined by the presence of Pumilio homology domains that confer RNA binding activity; preferentially binds mRNAs encoding nucleolar ribosomal RNA-processing factors
RPL30	YGL030W	NA	Protein component of the large (60S) ribosomal subunit, has similarity to rat L30 ribosomal protein; involved in pre-rRNA processing in the nucleolus; autoregulates splicing of its transcript
RPL24A	YGL031C	NA	Ribosomal protein L30 of the large (60S) ribosomal subunit, nearly identical to Rpl24Bp and has similarity to rat L24 ribosomal protein; not essential for translation but may be required for normal translation rate
RNA15	YGL044C	RNA-binding domain, RBD	Cleavage and polyadenylation factor I (CF I) component involved in cleavage and polyadenylation of mRNA 3' ends; interacts with the A-rich polyadenylation signal in complex with Rna14p and Hrp1p
TIF4632	YGL049C	NA	Translation initiation factor eIF4G, subunit of the mRNA cap-binding protein complex (eIF4F) that also contains eIF4E (Cdc33p); associates with the poly(A)-binding protein Pab1p, also interacts with eIF4A (Tif1p); homologous to Tif4631p
TYW3	YGL050W	NA	tRNA methyltransferase required for synthesis of wybutosine, a modified guanosine found at the 3'-position adjacent to the anticodon of phenylalanine tRNA which supports reading frame maintenance by stabilizing codon-anticodon interactions
PUS2	YGL063W	tRNA pseudouridine synthase	Mitochondrial tRNA:pseudouridine synthase; acts at positions 27 and 28, but not at position 72; efficiently and rapidly targeted to mitochondria, specifically dedicated to mitochondrial tRNA modification
RPL7A	YGL076C	NA	Protein component of the large (60S) ribosomal subunit, nearly identical to Rpl7Bp and has similarity to E. coli L30 and rat L7 ribosomal proteins; contains a conserved C-terminal Nucleic acid Binding Domain (NDB2)
DBP3	YGL078C	NA	Putative ATP-dependent RNA helicase of the DEAD-box family involved in ribosomal biogenesis
NUP145	YGL092W	NA	Essential nucleoporin, catalyzes its own cleavage in vivo to generate a C-terminal fragment that assembles into the Nup84p subcomplex of the nuclear pore complex, and an N-terminal fragment of unknown function that is homologous to Nup100p
RPL28	YGL103W	NA	Ribosomal protein of the large (60S) ribosomal subunit, has similarity to E. coli L15 and rat L27a ribosomal proteins; may have peptidyl transferase activity; can mutate to cycloheximide resistance
ARC1	YGL105W	tRNA-binding region	Protein that binds tRNA and methionyl- and glutamyl-tRNA synthetases (Mes1p and Gus1p), delivering tRNA to them, stimulating catalysis, and ensuring their localization to the cytoplasm; also binds quadruplex nucleic acids
PRP43	YGL120C	NA	RNA helicase in the DEAH-box family, functions in both RNA polymerase I and polymerase II transcript metabolism, involved in release of the lariat-intron from the spliceosome
NAB2	YGL122C	NA	Nuclear polyadenylated RNA-binding protein required for nuclear mRNA export and poly(A) tail length control; binds nuclear pore protein Mlp1p; autoregulates mRNA levels; related to human hnRNPs; nuclear localization sequence binds Kap104p
RPS2	YGL123W	Double-stranded RNA-binding-like	Protein component of the small (40S) subunit, essential for control of translational accuracy; phosphorylation by C-terminal domain kinase I (CTDK-I) enhances translational accuracy; similar to E. coli S5 and rat S2 ribosomal proteins
RSM23	YGL129C	NA	Mitochondrial ribosomal protein of the small subunit, has similarity to mammalian apoptosis mediator proteins; null mutation prevents induction of apoptosis by overproduction of metacaspase Mca1p
CEG1	YGL130W	mRNA capping enzyme	Alpha (guanylyltransferase) subunit of the mRNA capping enzyme, a heterodimer (the other subunit is CET1, an RNA 5'-triphophatase) involved in adding the 5' cap to mRNA; the mammalian enzyme is a single bifunctional polypeptide
RPL1B	YGL135W	NA	N-terminally acetylated protein component of the large (60S) ribosomal subunit, nearly identical to Rpl1Ap and has similarity to E. coli L1 and rat L10a ribosomal proteins; rpl1a rpl1b double null mutation is lethal
MRF1	YGL143C	NA	Mitochondrial translation release factor, involved in stop codon recognition and hydrolysis of the peptidyl-tRNA bond during mitochondrial translation; lack of MRF1 causes mitochondrial genome instability
RPL9A	YGL147C	NA	Protein component of the large (60S) ribosomal subunit, nearly identical to Rpl9Bp and has similarity to E. coli L6 and rat L9 ribosomal proteins
ROK1	YGL171W	NA	ATP-dependent RNA helicase of the DEAD box family; required for 18S rRNA synthesis
KEM1	YGL173C	NA	Evolutionarily-conserved 5'-3' exonuclease component of cytoplasmic processing (P) bodies involved in mRNA decay; plays a role in microtubule-mediated processes, filamentous growth, ribosomal RNA maturation, and telomere maintenance
MPT5	YGL178W	Pumilio RNA-binding region	Member of the Puf family of RNA-binding proteins; binds to mRNAs encoding chromatin modifiers and spindle pole body components; involved in longevity, maintenance of cell wall integrity, and sensitivity to and recovery from pheromone arrest
RPS26A	YGL189C	NA	Protein component of the small (40S) ribosomal subunit; nearly identical to Rps26Bp and has similarity to rat S26 ribosomal protein
EDC1	YGL222C	NA	RNA-binding protein, activates mRNA decapping directly by binding to the mRNA substrate and enhancing the activity of the decapping proteins Dcp1p and Dcp2p || S000003190 || cytoplasm
TAN1	YGL232W	NA	Putative tRNA acetyltransferase, RNA-binding protein required for the formation of the modified nucleoside N(4)-acetylcytidine in serine and leucine tRNAs but not required for the same modification in 18S rRNA
MTO1	YGL236C	Glucose-inhibited division protein A	Mitochondrial protein, forms a heterodimer complex with Mss1p that performs the 5-carboxymethylaminomethyl modification of the wobble uridine base in mitochondrial tRNAs; required for respiration in paromomycin-resistant 15S rRNA mutants
TAD1	YGL243W	Adenosine deaminase/editase	tRNA-specific adenosine deaminase, deaminates adenosine-37 to inosine in tRNA-Ala
GUS1	YGL245W	NA	Glutamyl-tRNA synthetase (GluRS), forms a complex with methionyl-tRNA synthetase (Mes1p) and Arc1p; complex formation increases the catalytic efficiency of both tRNA synthetases and ensures their correct localization to the cytoplasm
RAI1	YGL246C	NA	Nuclear protein that binds to and stabilizes the exoribonuclease Rat1p, required for pre-rRNA processing
PRP18	YGR006W	NA	Splicing factor involved in the positioning of the 3' splice site during the second catalytic step of splicing, part of snRNP U5, interacts with Slu7p
SNU71	YGR013W	Splicing factor PWI	Component of U1 snRNP required for mRNA splicing via spliceosome; yeast specific, no metazoan counterpart
THG1	YGR024C	NA	tRNAHis guanylyltransferase, adds a guanosine residue to the 5' end of tRNAHis after transcription and RNase P cleavage; couples nuclear division and migration to cell budding and cytokinesis; essential enzyme conserved among eukaryotes
POP6	YGR030C	NA	Subunit of both RNase MRP, which cleaves pre-rRNA, and nuclear RNase P, which cleaves tRNA precursors to generate mature 5' ends
RPL26B	YGR034W	NA	Protein component of the large (60S) ribosomal subunit, nearly identical to Rpl26Ap and has similarity to E. coli L24 and rat L26 ribosomal proteins; binds to 5.8S rRNA
YGR038C-A	YGR038C-A	NA	Retrotransposon TYA Gag gene co-transcribed with TYB Pol; translated as TYA or TYA-TYB polyprotein; Gag is a nucleocapsid protein that is the structural constituent of virus-like particles (VLPs); similar to retroviral Gag
SMD1	YGR074W	Like-Sm ribonucleoprotein, eukaryotic and archaea-type, core	Core Sm protein Sm D1; part of heteroheptameric complex (with Smb1p, Smd2p, Smd3p, Sme1p, Smx3p, and Smx2p) that is part of the spliceosomal U1, U2, U4, and U5 snRNPs; homolog of human Sm D1
PRP38	YGR075C	NA	Unique component of the U4/U6.U5 tri-snRNP particle, required for conformational changes which result in the catalytic activation of the spliceosome; dispensible for spliceosome assembly
MRPL25	YGR076C	NA	Mitochondrial ribosomal protein of the large subunit
MRP13	YGR084C	NA	Mitochondrial ribosomal protein of the small subunit
RPL11B	YGR085C	NA	Protein component of the large (60S) ribosomal subunit, nearly identical to Rpl11Ap; involved in ribosomal assembly; depletion causes degradation of proteins and RNA of the 60S subunit; has similarity to E. coli L5 and rat L11
UTP22	YGR090W	NA	Possible U3 snoRNP protein involved in maturation of pre-18S rRNA, based on computational analysis of large-scale protein-protein interaction data
PRP31	YGR091W	NA	Splicing factor, component of the U4/U6-U5 snRNP complex
VAS1	YGR094W	NA	Mitochondrial and cytoplasmic valyl-tRNA synthetase
RRP46	YGR095C	Exoribonuclease, phosphorolytic domain 1	Exosome non-catalytic core component; involved in 3'-5' RNA processing and degradation in both the nucleus and the cytoplasm; has similarity to E. coli RNase PH and to human hRrp46p (EXOSC5)
NOP7	YGR103W	NA	Nucleolar protein involved in rRNA processing and 60S ribosomal subunit biogenesis; constituent of several different pre-ribosomal particles; required for exit from G<sub>0</sub> and the initiation of cell proliferation
RPS23A	YGR118W	NA	Ribosomal protein 28 (rp28) of the small (40S) ribosomal subunit, required for translational accuracy; nearly identical to Rps23Bp and similar to E. coli S12 and rat S23 ribosomal proteins; deletion of both RPS23A and RPS23B is lethal
UTP8	YGR128C	NA	Nucleolar protein required for export of tRNAs from the nucleus; also copurifies with the small subunit (SSU) processome containing the U3 snoRNA that is involved in processing of pre-18S rRNA
SYF2	YGR129W	NA	Component of the spliceosome complex involved in pre-mRNA splicing; involved in regulation of cell cycle progression
RPL24B	YGR148C	NA	Ribosomal protein L30 of the large (60S) ribosomal subunit, nearly identical to Rpl24Ap and has similarity to rat L24 ribosomal protein; not essential for translation but may be required for normal translation rate
PTI1	YGR156W	RNA-binding domain, RBD	Essential protein that is a component of CPF (cleavage and polyadenylation factor); involved in 3' end formation of snoRNA and mRNA; interacts directly with Pta1p; has similarity to mammalian Cleavage-Stimulation Factor CstF-64
MTR3	YGR158C	Exoribonuclease, phosphorolytic domain 1	Exosome non-catalytic core component; involved in 3'-5' RNA processing and degradation in both the nucleus and the cytoplasm; has similarity to E. coli RNase PH and to human hMtr3p (EXOSC6)
NSR1	YGR159C	RNA-binding domain, RBD	Nucleolar protein that binds nuclear localization sequences, required for pre-rRNA processing and ribosome biogenesis
YGR161W-A	YGR161W-A	NA	Retrotransposon TYA Gag gene co-transcribed with TYB Pol; translated as TYA or TYA-TYB polyprotein; Gag is a nucleocapsid protein that is the structural constituent of virus-like particles (VLPs); similar to retroviral Gag
TIF4631	YGR162W	NA	Translation initiation factor eIF4G, subunit of the mRNA cap-binding protein complex (eIF4F) that also contains eIF4E (Cdc33p); associates with the poly(A)-binding protein Pab1p, also interacts with eIF4A (Tif1p); homologous to Tif4632p
PUS6	YGR169C	Pseudouridine synthase	tRNA:pseudouridine synthase, catalyzes the conversion of uridine to pseudouridine at position 31 in cytoplasmic and mitochondrial tRNAs; mutation of Asp168 to Ala abolishes enzyme activity; not essential for viability
MSM1	YGR171C	NA	Mitochondrial methionyl-tRNA synthetase (MetRS), functions as a monomer in mitochondrial protein synthesis; functions similarly to cytoplasmic MetRS although the cytoplasmic form contains a zinc-binding domain not found in Msm1p
PBP1	YGR178C	NA	Component of glucose deprivation induced stress granules, involved in P-body-dependent granule assembly; similar to human ataxin-2; interacts with Pab1p to regulate mRNA polyadenylation; interacts with Mkt1p to regulate HO translation
TYS1	YGR185C	NA	Cytoplasmic tyrosyl-tRNA synthetase, required for cytoplasmic protein synthesis; interacts with positions 34 and 35 of the tRNATyr anticodon; mutations in human ortholog YARS are associated with Charcot-Marie-Tooth (CMT) neuropathies
SKI6	YGR195W	Exoribonuclease, phosphorolytic domain 2	Exosome non-catalytic core component; involved in 3'-5' RNA processing and degradation in both the nucleus and the cytoplasm; has similarity to E. coli RNase PH and to human hRrp41p (EXOSC4)
RPS0A	YGR214W	NA	Protein component of the small (40S) ribosomal subunit, nearly identical to Rps0Bp; required for maturation of 18S rRNA along with Rps0Bp; deletion of either RPS0 gene reduces growth rate, deletion of both genes is lethal
MRPL9	YGR220C	NA	Mitochondrial ribosomal protein of the large subunit
PET54	YGR222W	RNA-binding domain, RBD	Mitochondrial inner membrane protein that binds to the 5' UTR of the COX3 mRNA to activate its translation together with Pet122p and Pet494p; also binds to the COX1 Group I intron AI5 beta to facilitate exon ligation during splicing
YGR250C	YGR250C	RNA-BINDING PROTEIN	Putative RNA binding protein; localizes to stress granules induced by glucose deprivation
MES1	YGR264C	NA	Methionyl-tRNA synthetase, forms a complex with glutamyl-tRNA synthetase (Gus1p) and Arc1p, which increases the catalytic efficiency of both tRNA synthetases; also has a role in nuclear export of tRNAs
ZUO1	YGR285C	NA	Cytosolic ribosome-associated chaperone that acts, together with Ssz1p and the Ssb proteins, as a chaperone for nascent polypeptide chains; contains a DnaJ domain and functions as a J-protein partner for Ssb1p and Ssb2p
RPL14B	YHL001W	NA	Protein component of the large (60S) ribosomal subunit, nearly identical to Rpl14Ap and has similarity to rat L14 ribosomal protein
MRP4	YHL004W	NA	Mitochondrial ribosomal protein of the small subunit
RPS20	YHL015W	NA	Protein component of the small (40S) ribosomal subunit; overproduction suppresses mutations affecting RNA polymerase III-dependent transcription; has similarity to E. coli S10 and rat S20 ribosomal proteins
OPI1	YHL020C	NA	Transcriptional regulator of a variety of genes; phosphorylation by protein kinase A stimulates Opi1p function in negative regulation of phospholipid biosynthetic genes; involved in telomere maintenance
RIM4	YHL024W	RNA-binding domain, RBD	Putative RNA-binding protein required for the expression of early and middle sporulation genes
RPL8A	YHL033C	NA	Ribosomal protein L4 of the large (60S) ribosomal subunit, nearly identical to Rpl8Bp and has similarity to rat L7a ribosomal protein; mutation results in decreased amounts of free 60S subunits
SBP1	YHL034C	RNA-binding domain, RBD	Putative RNA binding protein; involved in translational repression and found in cytoplasmic P bodies; found associated with small nucleolar RNAs snR10 and snR11
CBP2	YHL038C	NA	Mitochondrial protein required for splicing of the group I intron aI5 of the COB pre-mRNA, binds to the RNA to promote splicing; also involved in but not essential for splicing of the COB bI2 intron and the intron in the 21S rRNA gene
YHL050C	YHL050C	NA	Putative protein of unknown function, potential Cdc28p substrate
RPL27A	YHR010W	NA	Protein component of the large (60S) ribosomal subunit, nearly identical to Rpl27Bp and has similarity to rat L27 ribosomal protein
DIA4	YHR011W	NA	Probable mitochondrial seryl-tRNA synthetase, mutant displays increased invasive and pseudohyphal growth
MIP6	YHR015W	RNA-binding domain, RBD	Putative RNA-binding protein, interacts with Mex67p, which is a component of the nuclear pore involved in nuclear mRNA export
DED81	YHR019C	NA	Cytosolic asparaginyl-tRNA synthetase, required for protein synthesis, catalyzes the specific attachment of asparagine to its cognate tRNA
YHR020W	YHR020W	NA	Protein of unknown function that may interact with ribosomes, based on co-purification experiments; has similarity to proline-tRNA ligase; YHR020W is an essential gene
RPS27B	YHR021C	NA	Protein component of the small (40S) ribosomal subunit; nearly identical to Rps27Ap and has similarity to rat S27 ribosomal protein
YHR033W	YHR033W	PUA	Putative protein of unknown function; epitope-tagged protein localizes to the cytoplasm
RPP1	YHR062C	RNase P subunit p30	Subunit of both RNase MRP, which cleaves pre-rRNA, and nuclear RNase P, which cleaves tRNA precursors to generate mature 5' ends
SSF1	YHR066W	NA	Constituent of 66S pre-ribosomal particles, required for ribosomal large subunit maturation; functionally redundant with Ssf2p; member of the Brix family
RRP4	YHR069C	NA	Exosome non-catalytic core component; involved in 3'-5' RNA processing and degradation in both the nucleus and the cytoplasm; predicted to contain RNA binding domains; has similarity to human hRrp4p (EXOSC2)
NOP10	YHR072W-A	NA	Constituent of small nucleolar ribonucleoprotein particles containing H/ACA-type snoRNAs, which are required for pseudouridylation and processing of pre-18S rRNA
PPE1	YHR075C	NA	Protein with carboxyl methyl esterase activity that may have a role in demethylation of the phosphoprotein phosphatase catalytic subunit; also identified as a small subunit mitochondrial ribosomal protein
NMD2	YHR077C	NA	Protein involved in the nonsense-mediated mRNA decay (NMD) pathway; interacts with Nam7p and Upf3p; involved in telomere maintenance
IRE1	YHR079C	Ribonuclease L	Serine-threonine kinase and endoribonuclease; transmembrane protein that mediates the unfolded protein response (UPR) by regulating Hac1p synthesis through HAC1 mRNA splicing; Kar2p binds inactive Ire1p and releases from it upon ER stress
NAM8	YHR086W	RNA-binding domain, RBD	RNA binding protein, component of the U1 snRNP protein; mutants are defective in meiotic recombination and in formation of viable spores, involved in the formation of DSBs through meiosis-specific splicing of MER2 pre-mRNA
RPF1	YHR088W	NA	Nucleolar protein involved in the assembly and export of the large ribosomal subunit; constituent of 66S pre-ribosomal particles; contains a sigma(70)-like motif, which is thought to bind RNA
GAR1	YHR089C	Gar1 protein RNA-binding region	Protein component of the H/ACA snoRNP pseudouridylase complex, involved in the modification and cleavage of the 18S pre-rRNA
MSR1	YHR091C	NA	Mitochondrial arginyl-tRNA synthetase
LSM12	YHR121W	NA	Protein of unknown function that may function in RNA processing; interacts with Pbp1p and Pbp4p and associates with ribosomes; contains an RNA-binding LSM domain and an AD domain; GFP-fusion protein is induced by the DNA-damaging agent MMS
EPT1	YHR123W	NA	sn-1,2-diacylglycerol ethanolamine- and cholinephosphotranferase; not essential for viability
RPL42B	YHR141C	NA	Protein component of the large (60S) ribosomal subunit, identical to Rpl42Ap and has similarity to rat L44; required for propagation of the killer toxin-encoding M1 double-stranded RNA satellite of the L-A double-stranded RNA virus
MRPL6	YHR147C	NA	Mitochondrial ribosomal protein of the large subunit
IMP3	YHR148W	RNA-binding S4	Component of the SSU processome, which is required for pre-18S rRNA processing, essential protein that interacts with Mpp10p and mediates interactions of Imp4p and Mpp10p with U3 snoRNA
PRP8	YHR165C	PRO8NT	Component of the U4/U6-U5 snRNP complex, involved in the second catalytic step of splicing; mutations of human Prp8 cause retinitis pigmentosa
NMD3	YHR170W	NA	Protein involved in nuclear export of the large ribosomal subunit; acts as a Crm1p-dependent adapter protein for export of nascent ribosomal subunits through the nuclear pore complex
UTP9	YHR196W	NA	Nucleolar protein, component of the small subunit (SSU) processome containing the U3 snoRNA that is involved in processing of pre-18S rRNA
RPS4B	YHR203C	RNA-binding S4	Protein component of the small (40S) ribosomal subunit; identical to Rps4Ap and has similarity to rat S4 ribosomal protein
YHR214C-C	YHR214C-C	NA	Retrotransposon TYA Gag gene co-transcribed with TYB Pol; translated as TYA or TYA-TYB polyprotein; Gag is a nucleocapsid protein that is the structural constituent of virus-like particles (VLPs); similar to retroviral Gag
YHR218W	YHR218W	NA	Helicase-like protein encoded within the telomeric Y' element
EST3	YIL009C-A	NA	Component of the telomerase holoenzyme, involved in telomere replication
RPL2B	YIL018W	NA	Protein component of the large (60S) ribosomal subunit, identical to Rpl2Ap and has similarity to E. coli L2 and rat L8 ribosomal proteins; expression is upregulated at low temperatures
RPL34B	YIL052C	NA	Protein component of the large (60S) ribosomal subunit, nearly identical to Rpl34Ap and has similarity to rat L34 ribosomal protein
SNP1	YIL061C	RNA-binding domain, RBD	Component of U1 snRNP required for mRNA splicing via spliceosome; may interact with poly(A) polymerase to regulate polyadenylation; homolog of human U1 70K protein
RPS24B	YIL069C	NA	Protein component of the small (40S) ribosomal subunit; identical to Rps24Ap and has similarity to rat S24 ribosomal protein
THS1	YIL078W	NA	Threonyl-tRNA synthetase, essential cytoplasmic protein
RPL16A	YIL133C	NA	N-terminally acetylated protein component of the large (60S) ribosomal subunit, binds to 5.8 S rRNA; has similarity to Rpl16Bp, E. coli L13 and rat L13a ribosomal proteins; transcriptionally regulated by Rap1p
RPL40A	YIL148W	NA	Fusion protein, identical to Rpl40Bp, that is cleaved to yield ubiquitin and a ribosomal protein of the large (60S) ribosomal subunit with similarity to rat L40; ubiquitin may facilitate assembly of the ribosomal protein into ribosomes
UBP7	YIL156W	NA	Ubiquitin-specific protease that cleaves ubiquitin-protein fusions
SGN1	YIR001C	RNA-binding domain, RBD	Cytoplasmic RNA-binding protein, contains an RNA recognition motif (RRM); may have a role in mRNA translation, as suggested by genetic interactions with genes encoding proteins involved in translational initiation
IST3	YIR005W	RNA-binding domain, RBD	Component of the U2 snRNP, required for the first catalytic step of splicing and for spliceosomal assembly; interacts with Rds3p and is required for Mer1p-activated splicing
MSL1	YIR009W	RNA-binding domain, RBD	U2B component of U2 snRNP, involved in splicing, binds the U2 snRNA stem-loop IV in vitro but requires association of Lea1p for in vivo binding; does not contain the conserved C-terminal RNA binding domain found in other family members
MRS1	YIR021W	NA	Protein required for the splicing of two mitochondrial group I introns (BI3 in COB and AI5beta in COX1); forms a splicing complex, containing four subunits of Mrs1p and two subunits of the BI3-encoded maturase, that binds to the BI3 RNA
NOP9	YJL010C	Pumilio RNA-binding region	Essential subunit of U3-containing 90S preribosome involved in production of 18S rRNA and assembly of small ribosomal subunit; also part of pre-40S ribosome and required for its export into cytoplasm; binds RNA and contains pumilio domain
HCA4	YJL033W	NA	Putative nucleolar DEAD box RNA helicase; high-copy number suppression of a U14 snoRNA processing mutant suggests an involvement in 18S rRNA synthesis
MRPL8	YJL063C	NA	Mitochondrial ribosomal protein of the large subunit
UTP18	YJL069C	NA	Possible U3 snoRNP protein involved in maturation of pre-18S rRNA, based on computational analysis of large-scale protein-protein interaction data
NET1	YJL076W	NA	Core subunit of the RENT complex, which is a complex involved in nucleolar silencing and telophase exit; stimulates transcription by RNA polymerase I and regulates nucleolar structure
SCP160	YJL080C	K Homology, type 1	Essential RNA-binding G protein effector of mating response pathway, mainly associated with nuclear envelope and ER, interacts in mRNA-dependent manner with translating ribosomes via multiple KH domains, similar to vertebrate vigilins
TRL1	YJL087C	NA	tRNA ligase, required for tRNA splicing; composed of three essential domains containing the phosphodiesterase, polynucleotide kinase, and ligase activities required for ligation; localized at the inner membrane of the nuclear envelope
MRPL49	YJL096W	Ribosomal protein L21	Mitochondrial ribosomal protein of the large subunit
UTP10	YJL109C	NA	Nucleolar protein, component of the small subunit (SSU) processome containing the U3 snoRNA that is involved in processing of pre-18S rRNA
YJL113W	YJL113W	NA	Retrotransposon TYA Gag and TYB Pol genes; transcribed/translated as one unit; polyprotein is processed to make a nucleocapsid-like protein (Gag), reverse transcriptase (RT), protease (PR), and integrase (IN); similar to retroviral genes
LSM1	YJL124C	Like-Sm ribonucleoprotein, eukaryotic and archaea-type, core	Lsm (Like Sm) protein; forms heteroheptameric complex (with Lsm2p, Lsm3p, Lsm4p, Lsm5p, Lsm6p, and Lsm7p) involved in degradation of cytoplasmic mRNAs
GCD14	YJL125C	NA	Subunit of tRNA (1-methyladenosine) methyltransferase, with Gcd10p, required for the modification of the adenine at position 58 in tRNAs, especially tRNAi-Met; first identified as a negative regulator of GCN4 expression
RPS21B	YJL136C	NA	Protein component of the small (40S) ribosomal subunit; nearly identical to Rps21Ap and has similarity to rat S21 ribosomal protein
TIF2	YJL138C	NA	Translation initiation factor eIF4A, identical to Tif1p; DEA(D/H)-box RNA helicase that couples ATPase activity to RNA binding and unwinding; forms a dumbbell structure of two compact domains connected by a linker; interacts with eIF4G
RPL17B	YJL177W	NA	Protein component of the large (60S) ribosomal subunit, nearly identical to Rpl17Ap and has similarity to E. coli L22 and rat L17 ribosomal proteins
RPL39	YJL189W	NA	Protein component of the large (60S) ribosomal subunit, has similarity to rat L39 ribosomal protein; required for ribosome biogenesis; loss of both Rpl31p and Rpl39p confers lethality; also exhibits genetic interactions with SIS1 and PAB1
RPS22A	YJL190C	NA	Protein component of the small (40S) ribosomal subunit; nearly identical to Rps22Bp and has similarity to E. coli S8 and rat S15a ribosomal proteins
RPS14B	YJL191W	NA	Ribosomal protein 59 of the small subunit, required for ribosome assembly and 20S pre-rRNA processing; mutations confer cryptopleurine resistance; nearly identical to Rps14Ap and similar to E. coli S11 and rat S14 ribosomal proteins
PRP21	YJL203W	SWAP/Surp	Subunit of the SF3a splicing factor complex, required for spliceosome assembly
CBP1	YJL209W	NA	Mitochondrial protein that interacts with the 5'-untranslated region of the COB mRNA and has a role in its stability and translation; found in a complex at the inner membrane along with Pet309p
MPP10	YJR002W	U3 small nucleolar ribonucleoprotein complex, subunit Mpp10p	Component of the SSU processome and 90S preribosome, required for pre-18S rRNA processing, interacts with and controls the stability of Imp3p and Imp4p, essential for viability; similar to human Mpp10p
SUI2	YJR007W	S1, RNA binding	Alpha subunit of the translation initiation factor eIF2, involved in the identification of the start codon; phosphorylation of Ser51 is required for regulation of translation by inhibiting the exchange of GDP for GTP
TMA22	YJR014W	NA	Protein of unknown function; associates with ribosomes and has a putative RNA binding domain; interacts with Tma20p; similar to human GRAP and human DRP1, which interacts with human Tma20p homolog MCT-1
LSM8	YJR022W	Like-Sm ribonucleoprotein, eukaryotic and archaea-type, core	Lsm (Like Sm) protein; forms heteroheptameric complex (with Lsm2p, Lsm3p, Lsm4p, Lsm5p, Lsm6p, and Lsm7p) that is part of spliceosomal U6 snRNP and is also implicated in processing of pre-tRNA, pre-snoRNA, and pre-rRNA
ISY1	YJR050W	NA	Component of the spliceosome complex involved in pre-mRNA splicing, auxiliary splicing factor that may modulate Syf1p activity and help optimize splicing; isy1 syf2 double mutation activates the spindle checkpoint, causing cell cycle arrest
JSN1	YJR091C	Pumilio RNA-binding region	Member of the Puf family of RNA-binding proteins, interacts with mRNAs encoding membrane-associated proteins; involved in localizing the Arp2/3 complex to mitochondria; overexpression causes increased sensitivity to benomyl
FIP1	YJR093C	NA	Subunit of cleavage polyadenylation factor (CPF), interacts directly with poly(A) polymerase (Pap1p) to regulate its activity
RPL43B	YJR094W-A	NA	Protein component of the large (60S) ribosomal subunit, identical to Rpl43Ap and has similarity to rat L37a ribosomal protein
RSM7	YJR113C	NA	Mitochondrial ribosomal protein of the small subunit, has similarity to E. coli S7 ribosomal protein
RPS5	YJR123W	NA	Protein component of the small (40S) ribosomal subunit, the least basic of the non-acidic ribosomal proteins; phosphorylated in vivo; essential for viability; has similarity to E. coli S7 and rat S5 ribosomal proteins
RPS4A	YJR145C	RNA-binding S4	Protein component of the small (40S) ribosomal subunit; mutation affects 20S pre-rRNA processing; identical to Rps4Bp and has similarity to rat S4 ribosomal protein
MRP17	YKL003C	NA	Mitochondrial ribosomal protein of the small subunit; MRP17 exhibits genetic interactions with PET122, encoding a COX3-specific translational activator
RPL14A	YKL006W	NA	N-terminally acetylated protein component of the large (60S) ribosomal subunit, nearly identical to Rpl14Bp and has similarity to rat L14 ribosomal protein; rpl14a csh5 double null mutant exhibits synthetic slow growth
PRP40	YKL012W	NA	U1 snRNP protein involved in splicing, interacts with the branchpoint-binding protein during the formation of the second commitment complex
PAN3	YKL025C	NA	Essential subunit of the Pan2p-Pan3p poly(A)-ribonuclease complex, which acts to control poly(A) tail length and regulate the stoichiometry and activity of postreplication repair complexes
MPE1	YKL059C	NA	Essential conserved subunit of CPF (cleavage and polyadenylation factor), plays a role in 3' end formation of mRNA via the specific cleavage and polyadenylation of pre-mRNA, contains a putative RNA-binding zinc knuckle motif
MUD2	YKL074C	RNA-BINDING PROTEIN	Protein involved in early pre-mRNA splicing; component of the pre-mRNA-U1 snRNP complex, the commitment complex; interacts with Msl5p/BBP splicing factor and Sub2p; similar to metazoan splicing factor U2AF65
YJU2	YKL095W	NA	Essential protein required for pre-mRNA splicing; associates transiently with the spliceosomal NTC ("nineteen complex") and acts after Prp2p to promote the first catalytic reaction of splicing
UTP11	YKL099C	Small-subunit processome, Utp11	Subunit of U3-containing Small Subunit (SSU) processome complex involved in production of 18S rRNA and assembly of small ribosomal subunit
SRP21	YKL122C	NA	Subunit of the signal recognition particle (SRP), which functions in protein targeting to the endoplasmic reticulum membrane; not found in mammalian SRP; forms a pre-SRP structure in the nucleolus that is translocated to the cytoplasm
SHE2	YKL130C	NA	RNA-binding protein that binds specific mRNAs and interacts with She3p; part of the mRNA localization machinery that restricts accumulation of certain proteins to the bud
MRPL31	YKL138C	NA	Mitochondrial ribosomal protein of the large subunit
MRP8	YKL142W	NA	Protein of unknown function; undergoes sumoylation; transcription induced under cell wall stress; protein levels are reduced under anaerobic conditions; originally thought to be a mitochondrial ribosomal protein based on sequence analysis
DBR1	YKL149C	Lariat debranching enzyme, C-terminal	RNA lariat debranching enzyme, involved in intron turnover; required for efficient Ty1 transposition
RPS27A	YKL156W	NA	Protein component of the small (40S) ribosomal subunit; nearly identical to Rps27Bp and has similarity to rat S27 ribosomal protein
MRP49	YKL167C	NA	Mitochondrial ribosomal protein of the large subunit, not essential for mitochondrial translation
MRPL38	YKL170W	NA	Mitochondrial ribosomal protein of the large subunit; appears as two protein spots (YmL34 and YmL38) on two-dimensional SDS gels
SNU114	YKL173W	NA	GTPase component of U5 snRNP involved in mRNA splicing via spliceosome; binds directly to U5 snRNA; proposed to be involved in conformational changes of the spliceosome; similarity to ribosomal translocation factor EF-2
RPL17A	YKL180W	NA	Protein component of the large (60S) ribosomal subunit, nearly identical to Rpl17Bp and has similarity to E. coli L22 and rat L17 ribosomal proteins; copurifies with the Dam1 complex (aka DASH complex)
MTR2	YKL186C	NA	mRNA transport regulator, essential nuclear protein; Mex67p and Mtr2p form a mRNA export complex which binds to RNA
PXA2	YKL188C	NA	Subunit of a heterodimeric peroxisomal ATP-binding cassette transporter complex (Pxa1p-Pxa2p), required for import of long-chain fatty acids into peroxisomes; similarity to human adrenoleukodystrophy transporter and ALD-related proteins
MST1	YKL194C	NA	Mitochondrial threonyl-tRNA synthetase
LOS1	YKL205W	NA	Nuclear pore protein involved in nuclear export of pre-tRNA
CBT1	YKL208W	NA	Protein involved in 5' end processing of mitochondrial COB, 15S_rRNA, and RPM1 transcripts; may also have a role in 3' end processing of the COB pre-mRNA; displays genetic interaction with cell cycle-regulated kinase Dbf2p
YRA2	YKL214C	RNA-BINDING PROTEIN	Member of the REF (RNA and export factor binding proteins) family; when overexpressed, can substitute for the function of Yra1p in export of poly(A)+ mRNA from the nucleus
PAP1	YKR002W	Nucleotidyltransferase, class I, C-terminal-like	Poly(A) polymerase, one of three factors required for mRNA 3'-end polyadenylation, forms multiprotein complex with polyadenylation factor I (PF I), also required for mRNA nuclear export; may also polyadenylate rRNAs
MRPL13	YKR006C	NA	Mitochondrial ribosomal protein of the large subunit, not essential for mitochondrial translation
TRM2	YKR056W	NA	tRNA methyltransferase, 5-methylates the uridine residue at position 54 of tRNAs and may also have a role in tRNA stabilization or maturation; endo-exonuclease with a role in DNA repair
RPS21A	YKR057W	NA	Protein component of the small (40S) ribosomal subunit; nearly identical to Rps21Bp and has similarity to rat S21 ribosomal protein
TIF1	YKR059W	NA	Translation initiation factor eIF4A, identical to Tif2p; DEA(D/H)-box RNA helicase that couples ATPase activity to RNA binding and unwinding; forms a dumbbell structure of two compact domains connected by a linker; interacts with eIF4G
LAS1	YKR063C	NusB/RsmB/TIM44	Essential nuclear protein possibly involved in bud formation and morphogenesis; mutants require the SSD1-v allele for viability
RPF2	YKR081C	NA	Essential protein involved in the processing of pre-rRNA and the assembly of the 60S ribosomal subunit; interacts with ribosomal protein L11; localizes predominantly to the nucleolus; constituent of 66S pre-ribosomal particles
MRPL20	YKR085C	NA	Mitochondrial ribosomal protein of the large subunit
PRP16	YKR086W	NA	RNA helicase in the DEAH-box family involved in the second catalytic step of splicing, exhibits ATP-dependent RNA unwinding activity
RPL40B	YKR094C	NA	Fusion protein, identical to Rpl40Ap, that is cleaved to yield ubiquitin and a ribosomal protein of the large (60S) ribosomal subunit with similarity to rat L40; ubiquitin may facilitate assembly of the ribosomal protein into ribosomes
SOF1	YLL011W	NA	Essential protein required for biogenesis of 40S (small) ribosomal subunit; has similarity to the beta subunit of trimeric G-proteins and the splicing factor Prp4p
PUF3	YLL013C	Pumilio RNA-binding region	Protein of the mitochondrial outer surface, links the Arp2/3 complex with the mitochore during anterograde mitochondrial movement; also binds to and promotes degradation of mRNAs for select nuclear-encoded mitochondrial proteins
DPS1	YLL018C	NA	Aspartyl-tRNA synthetase, primarily cytoplasmic; homodimeric enzyme that catalyzes the specific aspartylation of tRNA(Asp); class II aminoacyl tRNA synthetase; binding to its own mRNA may confer autoregulation
YLL032c	YLL032C	K Homology	Protein of unknown function that may interact with ribosomes, based on co-purification experiments; green fluorescent protein (GFP)-fusion protein localizes to the cytoplasm; YLL032C is not an essential gene
PRP19	YLL036C	NA	Splicing factor associated with the spliceosome; contains a U-box, a motif found in a class of ubiquitin ligases
RPL8B	YLL045C	NA	Ribosomal protein L4 of the large (60S) ribosomal subunit, nearly identical to Rpl8Ap and has similarity to rat L7a ribosomal protein; mutation results in decreased amounts of free 60S subunits
RNP1	YLL046C	RNA-binding domain, RBD	Ribonucleoprotein that contains two RNA recognition motifs (RRM)
RLP24	YLR009W	NA	Essential protein with similarity to Rpl24Ap and Rpl24Bp, associated with pre-60S ribosomal subunits and required for ribosomal large subunit biogenesis
RPL15A	YLR029C	NA	Protein component of the large (60S) ribosomal subunit, nearly identical to Rpl15Bp and has similarity to rat L15 ribosomal protein; binds to 5.8 S rRNA
RPS0B	YLR048W	NA	Protein component of the small (40S) ribosomal subunit, nearly identical to Rps0Ap; required for maturation of 18S rRNA along with Rps0Ap; deletion of either RPS0 gene reduces growth rate, deletion of both genes is lethal
FRS1	YLR060W	B3/B4 tRNA-binding domain	Beta subunit of cytoplasmic phenylalanyl-tRNA synthetase, forms a tetramer with Frs2p to generate active enzyme; able to hydrolyze mis-aminoacylated tRNA-Phe, which could contribute to translational quality control
RPL22A	YLR061W	NA	Protein component of the large (60S) ribosomal subunit, has similarity to Rpl22Bp and to rat L22 ribosomal protein
PET309	YLR067C	NA	Specific translational activator for the COX1 mRNA, also influences stability of intron-containing COX1 primary transcripts; localizes to the mitochondrial inner membrane; contains seven pentatricopeptide repeats (PPRs)
FYV7	YLR068W	rRNA processing, FYV7	Essential protein required for maturation of 18S rRNA; required for survival upon exposure to K1 killer toxin
RPL10	YLR075W	NA	Protein component of the large (60S) ribosomal subunit, responsible for joining the 40S and 60S subunits; regulates translation initiation; has similarity to rat L10 ribosomal protein and to members of the QM gene family
SEN2	YLR105C	NA	Subunit of the tRNA splicing endonuclease, which is composed of Sen2p, Sen15p, Sen34p, and Sen54p; Sen2p contains the active site for tRNA 5' splice site cleavage and has similarity to Sen34p and to Archaeal tRNA splicing endonuclease
REX3	YLR107W	NA	RNA exonuclease; required for maturation of the RNA component of RNase MRP; functions redundantly with Rnh70p and Rex2p in processing of U5 snRNA and RNase P RNA; member of RNase D family of exonucleases
CFT2	YLR115W	NA	Subunit of the mRNA cleavage and polyadenlylation factor (CPF); required for pre-mRNA cleavage, polyadenylation and poly(A) site recognition, 43% similarity with the mammalian CPSF-100 protein.
MSL5	YLR116W	K Homology, type 1	Component of the commitment complex, which defines the first step in the splicing pathway; essential protein that interacts with Mud2p and Prp40p, forming a bridge between the intron ends; also involved in nuclear retention of pre-mRNA
CLF1	YLR117C	RNA-processing protein, HAT helix	Essential splicesome assembly factor; contains multiple tetratricopeptide repeat (TPR) protein-binding motifs and interacts specifically with many spliceosome components, may serve as a scaffold during splicesome assembly
YLR123C	YLR123C	NA	Dubious open reading frame unlikely to encode a protein, based on available experimental and comparative sequence data; partially overlaps the dubious ORF YLR122C; contains characteristic aminoacyl-tRNA motif
DIP2	YLR129W	Small-subunit processome, Utp12	Nucleolar protein, specifically associated with the U3 snoRNA, part of the large ribonucleoprotein complex known as the small subunit (SSU) processome, required for 18S rRNA biogenesis, part of the active pre-rRNA processing complex
TIS11	YLR136C	NA	mRNA-binding protein expressed during iron starvation; binds to a sequence element in the 3'-untranslated regions of specific mRNAs to mediate their degradation; involved in iron homeostasis
SMD3	YLR147C	Like-Sm ribonucleoprotein, eukaryotic and archaea-type, core	Core Sm protein Sm D3; part of heteroheptameric complex (with Smb1p, Smd1p, Smd2p, Sme1p, Smx3p, and Smx2p) that is part of the spliceosomal U1, U2, U4, and U5 snRNPs; homolog of human Sm D3
PUS5	YLR165C	Pseudouridine synthase	Pseudouridine synthase, catalyzes only the formation of pseudouridine (Psi)-2819 in mitochondrial 21S rRNA; not essential for viability
RPS31	YLR167W	NA	Fusion protein that is cleaved to yield a ribosomal protein of the small (40S) subunit and ubiquitin; ubiquitin may facilitate assembly of the ribosomal protein into ribosomes; interacts genetically with translation factor eIF2B
CBF5	YLR175W	PUA	Pseudouridine synthase catalytic subunit of box H/ACA small nucleolar ribonucleoprotein particles (snoRNPs), acts on both large and small rRNAs and on snRNA U2
RPL37A	YLR185W	NA	Protein component of the large (60S) ribosomal subunit, has similarity to Rpl37Bp and to rat L37 ribosomal protein
EMG1	YLR186W	NA	Member of the alpha/beta knot fold methyltransferase superfamily; required for maturation of 18S rRNA and for 40S ribosome production; interacts with RNA and with S-adenosylmethionine; associates with spindle/microtubules; forms homodimers
HCR1	YLR192C	NA	Dual function protein involved in translation initiation as a substoichiometric component (eIF3j) of translation initiation factor 3 (eIF3) and required for processing of 20S pre-rRNA; binds to eIF3 subunits Rpg1p and Prt1p and 18S rRNA
PWP1	YLR196W	NA	Protein with WD-40 repeats involved in rRNA processing; associates with trans-acting ribosome biogenesis factors; similar to beta-transducin superfamily
NOP56	YLR197W	NA	Essential evolutionarily-conserved nucleolar protein component of the box C/D snoRNP complexes that direct 2'-O-methylation of pre-rRNA during its maturation; overexpression causes spindle orientation defects
UTP13	YLR222C	Small-subunit processome, Utp13	Nucleolar protein, component of the small subunit (SSU) processome containing the U3 snoRNA that is involved in processing of pre-18S rRNA
EST1	YLR233C	NA	TLC1 RNA-associated factor involved in telomere length regulation as the recruitment subunit of the telomerase holoenzyme, has a possible role in activating Est2p-TLC1-RNA bound to the telomere
YEF3	YLR249W	NA	Translational elongation factor 3, stimulates the binding of aminoacyl-tRNA (AA-tRNA) to ribosomes by releasing EF-1 alpha from the ribosomal complex; contains two ABC cassettes; binds and hydrolyses ATP
RPS28B	YLR264W	NA	Protein component of the small (40S) ribosomal subunit; nearly identical to Rps28Ap and has similarity to rat S28 ribosomal protein
SMD2	YLR275W	Like-Sm ribonucleoprotein, core	Core Sm protein Sm D2; part of heteroheptameric complex (with Smb1p, Smd1p, Smd3p, Sme1p, Smx3p, and Smx2p) that is part of the spliceosomal U1, U2, U4, and U5 snRNPs; homolog of human Sm D2
DBP9	YLR276C	NA	ATP-dependent RNA helicase of the DEAD-box family involved in biogenesis of the 60S ribosomal subunit
YSH1	YLR277C	NA	Putative endoribonuclease, subunit of the mRNA cleavage and polyadenylation specificity complex; required for 3' processing, splicing, and transcriptional termination of mRNAs and snoRNAs
RPS30A	YLR287C-A	NA	Protein component of the small (40S) ribosomal subunit; nearly identical to Rps30Bp and has similarity to rat S30 ribosomal protein
GUF1	YLR289W	NA	Mitochondrial matrix GTPase that associates with mitochondrial ribosomes; important for translation under temperature and nutrient stress; may have a role in translational fidelity; similar to bacterial LepA elongation factor
GSP1	YLR293C	NA	Ran GTPase, GTP binding protein (mammalian Ranp homolog) involved in the maintenance of nuclear organization, RNA processing and transport; regulated by Srm1p, Rna1p, Yrb1p, Yrb2p, Yrp4p, Yrb30p, Cse1p and Kap95p; yeast Gsp2p homolog
YHC1	YLR298C	NA	Component of the U1 snRNP complex required for pre-mRNA splicing; putative ortholog of human U1C protein, which is involved in formation of a complex between U1 snRNP and the pre-mRNA 5' splice site
MRPL15	YLR312W-A	Ribonuclease III	Mitochondrial ribosomal protein of the large subunit
TAD3	YLR316C	NA	Subunit of tRNA-specific adenosine-34 deaminase, forms a heterodimer with Tad2p that converts adenosine to inosine at the wobble position of several tRNAs
EST2	YLR318W	RNA-directed DNA polymerase (reverse transcriptase)	Reverse transcriptase subunit of the telomerase holoenzyme, essential for telomerase core catalytic activity, involved in other aspects of telomerase assembly and function; mutations in human homolog are associated with aplastic anemia
RPL38	YLR325C	NA	Protein component of the large (60S) ribosomal subunit, has similarity to rat L38 ribosomal protein
RPS25B	YLR333C	NA	Protein component of the small (40S) ribosomal subunit; nearly identical to Rps25Ap and has similarity to rat S25 ribosomal protein
RPP0	YLR340W	NA	Conserved ribosomal protein P0 similar to rat P0, human P0, and E. coli L10e; shown to be phosphorylated on serine 302
RPL26A	YLR344W	NA	Protein component of the large (60S) ribosomal subunit, nearly identical to Rpl26Bp and has similarity to E. coli L24 and rat L26 ribosomal proteins; binds to 5.8S rRNA
RPS22B	YLR367W	NA	Protein component of the small (40S) ribosomal subunit; nearly identical to Rps22Ap and has similarity to E. coli S8 and rat S15a ribosomal proteins
NAM2	YLR382C	NA	Mitochondrial leucyl-tRNA synthetase, also has a direct role in splicing of several mitochondrial group I introns; indirectly required for mitochondrial genome maintenance
RPS29A	YLR388W	NA	Protein component of the small (40S) ribosomal subunit; nearly identical to Rps29Bp and has similarity to rat S29 and E. coli S14 ribosomal proteins
SKI2	YLR398C	NA	Ski complex component and putative RNA helicase, mediates 3'-5' RNA degradation by the cytoplasmic exosome; null mutants have superkiller phenotype of increased viral dsRNAs and are synthetic lethal with mutations in 5'-3' mRNA decay
DUS3	YLR401C	Dihydrouridine synthase, DuS	Dihydrouridine synthase, member of a widespread family of conserved proteins including Smm1p, Dus1p, and Dus4p; contains a consensus oleate response element (ORE) in its promoter region
DUS4	YLR405W	Dihydrouridine synthase, DuS	Dihydrouridine synthase, member of a widespread family of conserved proteins including Smm1p, Dus1p, and Dus3p
RPL31B	YLR406C	NA	Protein component of the large (60S) ribosomal subunit, nearly identical to Rpl31Ap and has similarity to rat L31 ribosomal protein; associates with the karyopherin Sxm1p; loss of both Rpl31p and Rpl39p confers lethality
UTP21	YLR409C	Small-subunit processome, Utp21	Subunit of U3-containing 90S preribosome and Small Subunit (SSU) processome complexes involved in production of 18S rRNA and assembly of small ribosomal subunit; synthetic defect with STI1 Hsp90 cochaperone; human homolog linked to glaucoma
SPP382	YLR424W	NA	Essential protein that forms a dimer with Ntr2p; also forms a trimer, with Ntr2p and Prp43p, that is involved in spliceosome disassembly; found also in a multisubunit complex with the splicing factor Clf1p; suppressor of prp38-1 mutation
SEN1	YLR430W	NA	Presumed helicase required for RNA polymerase II transcription termination and processing of RNAs; homolog of Senataxin which causes Ataxia-Oculomotor Apraxia 2 and a dominant form of amyotrophic lateral sclerosis
LSM3	YLR438C-A	Like-Sm ribonucleoprotein, eukaryotic and archaea-type, core	Lsm (Like Sm) protein; part of heteroheptameric complexes (Lsm2p-7p and either Lsm1p or 8p): cytoplasmic Lsm1p complex involved in mRNA decay; nuclear Lsm8p complex part of U6 snRNP and possibly involved in processing tRNA, snoRNA, and rRNA
MRPL4	YLR439W	NA	Mitochondrial ribosomal protein of the large subunit
RPS1A	YLR441C	NA	Ribosomal protein 10 (rp10) of the small (40S) subunit; nearly identical to Rps1Bp and has similarity to rat S3a ribosomal protein
RPL6B	YLR448W	NA	Protein component of the large (60S) ribosomal subunit, has similarity to Rpl6Ap and to rat L6 ribosomal protein; binds to 5.8S rRNA
MRPL39	YML009C	NA	Mitochondrial ribosomal protein of the large subunit
SPT5	YML010W	NA	Protein involved in regulating Pol I and Pol II transcription and pre-mRNA processing; forms a complex with Spt4p; contains a C-terminal repeat domain that is a target for phosphorylation by Sgv1p
RPS17A	YML024W	NA	Ribosomal protein 51 (rp51) of the small (40s) subunit; nearly identical to Rps17Bp and has similarity to rat S17 ribosomal protein
YML6	YML025C	NA	Mitochondrial ribosomal protein of the large subunit, has similarity to E. coli L4 ribosomal protein and human mitoribosomal MRP-L4 protein; essential for viability, unlike most other mitoribosomal proteins
RPS18B	YML026C	Ribosomal protein S13	Protein component of the small (40S) ribosomal subunit; nearly identical to Rps18Ap and has similarity to E. coli S13 and rat S18 ribosomal proteins
YML045W-A	YML045W-A	NA	Retrotransposon TYA Gag gene co-transcribed with TYB Pol; translated as TYA or TYA-TYB polyprotein; Gag is a nucleocapsid protein that is the structural constituent of virus-like particles (VLPs); similar to retroviral Gag
PRP39	YML046W	RNA-processing protein, HAT helix	U1 snRNP protein involved in splicing, contains multiple tetriatricopeptide repeats
RSE1	YML049C	NA	Protein involved in pre-mRNA splicing; component of the pre-spliceosome; associates with U2 snRNA; involved in ER to Golgi transport
RPS1B	YML063W	NA	Ribosomal protein 10 (rp10) of the small (40S) subunit; nearly identical to Rps1Ap and has similarity to rat S3a ribosomal protein
RPL6A	YML073C	NA	N-terminally acetylated protein component of the large (60S) ribosomal subunit, has similarity to Rpl6Bp and to rat L6 ribosomal protein; binds to 5.8S rRNA
DUS1	YML080W	Dihydrouridine synthase, DuS	Dihydrouridine synthase, member of a widespread family of conserved proteins including Smm1p, Dus3p, and Dus4p; modifies pre-tRNA(Phe) at U17
RPM2	YML091C	NA	Protein subunit of mitochondrial RNase P, has roles in nuclear transcription, cytoplasmic and mitochondrial RNA processing, and mitochondrial translation; distributed to mitochondria, cytoplasmic processing bodies, and the nucleus
UTP14	YML093W	Small-subunit processome, Utp14	Subunit of U3-containing Small Subunit (SSU) processome complex involved in production of 18S rRNA and assembly of small ribosomal subunit
SEC65	YML105C	NA	Subunit of the signal recognition particle (SRP), involved in protein targeting to the ER; interacts with Srp54p; homolog of mammalian SRP19
NAB6	YML117W	RNA-binding domain, RBD	Putative RNA-binding protein that associates with mRNAs encoding cell wall proteins in high-throughput studies; deletion mutants display increased sensitivity to some cell wall disrupting agents; expression negatively regulated by cAMP
YML133C	YML133C	NA	Putative protein of unknown function with similarity to helicases; the authentic, non-tagged protein is detected in highly purified mitochondria in high-throughput studies; YML133C contains an intron
MRPL3	YMR024W	Double-stranded RNA-binding-like	Mitochondrial ribosomal protein of the large subunit
YMR046C	YMR046C	NA	Retrotransposon TYA Gag gene co-transcribed with TYB Pol; translated as TYA or TYA-TYB polyprotein; Gag is a nucleocapsid protein that is the structural constituent of virus-like particles (VLPs); similar to retroviral Gag
ERB1	YMR049C	BOP1, N-terminal	Constituent of 66S pre-ribosomal particles, forms a complex with Nop7p and Ytm1p that is required for maturation of the large ribosomal subunit; required for maturation of the 25S and 5.8S ribosomal RNAs; homologous to mammalian Bop1
SEN15	YMR059W	NA	Subunit of the tRNA splicing endonuclease, which is composed of Sen2p, Sen15p, Sen34p, and Sen54p
RNA14	YMR061W	RNA-processing protein, HAT helix	Cleavage and polyadenylation factor I (CF I) component involved in cleavage and polyadenylation of mRNA 3' ends; bridges interaction between Rna15p and Hrp1p in the CF I complex
NAM7	YMR080C	NA	ATP-dependent RNA helicase of the SFI superfamily involved in nonsense mediated mRNA decay; required for efficient translation termination at nonsense codons and targeting of NMD substrates to P-bodies; involved in telomere maintenance
ISF1	YMR081C	NA	Serine-rich, hydrophilic protein with similarity to Mbr1p; overexpression suppresses growth defects of hap2, hap3, and hap4 mutants; expression is under glucose control; cotranscribed with NAM7 in a cyp1 mutant
UTP15	YMR093W	NA	Nucleolar protein, component of the small subunit (SSU) processome containing the U3 snoRNA that is involved in processing of pre-18S rRNA
YKU80	YMR106C	NA	Subunit of the telomeric Ku complex (Yku70p-Yku80p), involved in telomere length maintenance, structure and telomere position effect; relocates to sites of double-strand cleavage to promote nonhomologous end joining during DSB repair
ASC1	YMR116C	NA	G-protein beta subunit and guanine nucleotide dissociation inhibitor for Gpa2p; ortholog of RACK1 that inhibits translation; core component of the small (40S) ribosomal subunit; represses Gcn4p in the absence of amino acid starvation
RPL15B	YMR121C	NA	Protein component of the large (60S) ribosomal subunit, nearly identical to Rpl15Ap and has similarity to rat L15 ribosomal protein; binds to 5.8 S rRNA
STO1	YMR125W	NA	Large subunit of the nuclear mRNA cap-binding protein complex, interacts with Npl3p to carry nuclear poly(A)+ mRNA to cytoplasm; also involved in nuclear mRNA degradation and telomere maintenance; orthologous to mammalian CBP80
ECM16	YMR128W	NA	Essential DEAH-box ATP-dependent RNA helicase specific to the U3 snoRNP, predominantly nucleolar in distribution, required for 18S rRNA synthesis
RRB1	YMR131C	NA	Essential nuclear protein involved in early steps of ribosome biogenesis; physically interacts with the ribosomal protein Rpl3p
RPL13B	YMR142C	NA	Protein component of the large (60S) ribosomal subunit, nearly identical to Rpl13Ap; not essential for viability; has similarity to rat L13 ribosomal protein
RPS16A	YMR143W	NA	Protein component of the small (40S) ribosomal subunit; identical to Rps16Bp and has similarity to E. coli S9 and rat S16 ribosomal proteins
CTL1	YMR180C	mRNA capping enzyme, beta chain	RNA 5'-triphosphatase, localizes to both the nucleus and cytoplasm
MRPS17	YMR188C	NA	Mitochondrial ribosomal protein of the small subunit
MRPL24	YMR193W	NA	Mitochondrial ribosomal protein of the large subunit
RPL36A	YMR194W	NA	N-terminally acetylated protein component of the large (60S) ribosomal subunit, nearly identical to Rpl36Bp and has similarity to rat L36 ribosomal protein; binds to 5.8 S rRNA
CEF1	YMR213W	NA	Essential splicing factor; associated with Prp19p and the spliceosome, contains an N-terminal c-Myb DNA binding motif necessary for cell viability but not for Prp19p association, evolutionarily conserved and homologous to S. pombe Cdc5p
MRPL44	YMR225C	NA	Mitochondrial ribosomal protein of the large subunit
MTF1	YMR228W	NA	Mitochondrial RNA polymerase specificity factor with structural similarity to S-adenosylmethionine-dependent methyltransferases and functional similarity to bacterial sigma-factors, interacts with mitochondrial core polymerase Rpo41p
RRP5	YMR229C	S1, RNA binding	RNA binding protein with preference for single stranded tracts of U's involved in synthesis of both 18S and 5.8S rRNAs; component of both the ribosomal small subunit (SSU) processosome and the 90S preribosome
RPS10B	YMR230W	NA	Protein component of the small (40S) ribosomal subunit; nearly identical to Rps10Ap and has similarity to rat ribosomal protein S10
RNH1	YMR234W	NA	Ribonuclease H1; able to bind double-stranded RNAs and RNA-DNA hybrids; associates with RNAse polymerase I; the homolog of mammalian RNAse HII (the S. cerevisiae homolog of mammalian RNAse HI is RNH201)
RNT1	YMR239C	Double-stranded RNA-binding-like	RNAase III; involved in rDNA transcription and rRNA processing; also cleaves a stem-loop structure at the 3' end of U2 snRNA to ensure formation of the correct U2 3' end
CUS1	YMR240C	Protein of unknown function DUF382	Protein required for assembly of U2 snRNP into the spliceosome, forms a complex with Hsh49p and Hsh155p
RPL20A	YMR242C	NA	Protein component of the large (60S) ribosomal subunit, nearly identical to Rpl20Bp and has similarity to rat L18a ribosomal protein
TIF11	YMR260C	S1, IF1 type	Translation initiation factor eIF1A, essential protein that forms a complex with Sui1p (eIF1) and the 40S ribosomal subunit and scans for the start codon; C-terminus associates with Fun12p (eIF5B); N terminus interacts with eIF2 and eIF3
PRP24	YMR268C	RNA-binding domain, RBD	Splicing factor that reanneals U4 and U6 snRNPs during spliceosome recycling
RIT1	YMR283C	NA	2'-O-ribosyl phosphate transferase, modifies the initiator methionine tRNA at position 64 to distinguish it from elongator methionine tRNA
YKU70	YMR284W	NA	Subunit of the telomeric Ku complex (Yku70p-Yku80p), involved in telomere length maintenance, structure and telomere position effect; relocates to sites of double-strand cleavage to promote nonhomologous end joining during DSB repair
MRPL33	YMR286W	NA	Mitochondrial ribosomal protein of the large subunit
DSS1	YMR287C	Ribonuclease II and R	3'-5' exoribonuclease, component of the mitochondrial degradosome along with the ATP-dependent RNA helicase Suv3p; the degradosome associates with the ribosome and mediates turnover of aberrant or unprocessed RNAs
HSH155	YMR288W	NA	U2-snRNP associated splicing factor that forms extensive associations with the branch site-3' splice site-3' exon region upon prespliceosome formation; similarity to the mammalian U2 snRNP-associated splicing factor SAP155
HAS1	YMR290C	NA	ATP-dependent RNA helicase; localizes to both the nuclear periphery and nucleolus; highly enriched in nuclear pore complex fractions; constituent of 66S pre-ribosomal particles
FKS3	YMR306W	Nucleotidyltransferase, class I, C-terminal-like	Protein involved in spore wall assembly, has similarity to 1,3-beta-D-glucan synthase catalytic subunits Fks1p and Gsc2p; the authentic, non-tagged protein is detected in highly purified mitochondria in high-throughput studies
DOM34	YNL001W	NA	Endoribonuclease; functions in no-go mRNA decay, protein translation to promote G1 progression and differentiation, required for meiotic cell division; similar to the eukaryotic Pelota
RLP7	YNL002C	NA	Nucleolar protein with similarity to large ribosomal subunit L7 proteins; constituent of 66S pre-ribosomal particles; plays an essential role in processing of precursors to the large ribosomal subunit RNAs
HRB1	YNL004W	RNA-binding domain, RBD	Poly(A+) RNA-binding protein, involved in the export of mRNAs from the nucleus to the cytoplasm; similar to Gbp2p and Npl3p
MRP7	YNL005C	NA	Mitochondrial ribosomal protein of the large subunit
PUB1	YNL016W	RNA-binding domain, RBD	Poly (A)+ RNA-binding protein, abundant mRNP-component protein that binds mRNA and is required for stability of many mRNAs; component of glucose deprivation induced stress granules, involved in P-body-dependent granule assembly
IDH1	YNL037C	NA	Subunit of mitochondrial NAD(+)-dependent isocitrate dehydrogenase, which catalyzes the oxidation of isocitrate to alpha-ketoglutarate in the TCA cycle
NOP2	YNL061W	NA	Probable RNA m(5)C methyltransferase, essential for processing and maturation of 27S pre-rRNA and large ribosomal subunit biogenesis; localized to the nucleolus; constituent of 66S pre-ribosomal particles
GCD10	YNL062C	NA	Subunit of tRNA (1-methyladenosine) methyltransferase with Gcd14p, required for the modification of the adenine at position 58 in tRNAs, especially tRNAi-Met; first identified as a negative regulator of GCN4 expression
RPL9B	YNL067W	NA	Protein component of the large (60S) ribosomal subunit, nearly identical to Rpl9Ap and has similarity to E. coli L6 and rat L9 ribosomal proteins
RPL16B	YNL069C	NA	N-terminally acetylated protein component of the large (60S) ribosomal subunit, binds to 5.8 S rRNA; has similarity to Rpl16Ap, E. coli L13 and rat L13a ribosomal proteins; transcriptionally regulated by Rap1p
RNH201	YNL072W	Ribonuclease HII/HIII	Ribonuclease H2 catalytic subunit, removes RNA primers during Okazaki fragment synthesis; homolog of RNAse HI (the S. cerevisiae homolog of mammalian RNAse HII is RNH1); related to human AGS4 that causes Aicardi-Goutieres syndrome
MSK1	YNL073W	NA	Mitochondrial lysine-tRNA synthetase, required for import of both aminoacylated and deacylated forms of tRNA(Lys) into mitochondria and for aminoacylation of mitochondrially encoded tRNA(Lys)
IMP4	YNL075W	NA	Component of the SSU processome, which is required for pre-18S rRNA processing; interacts with Mpp10p; member of a superfamily of proteins that contain a sigma(70)-like motif and associate with RNAs
SWS2	YNL081C	Ribosomal protein S13	Putative mitochondrial ribosomal protein of the small subunit, has similarity to E. coli S13 ribosomal protein; participates in controlling sporulation efficiency
RPS7B	YNL096C	NA	Protein component of the small (40S) ribosomal subunit, nearly identical to Rps7Ap; interacts with Kti11p; deletion causes hypersensitivity to zymocin; has similarity to rat S7 and Xenopus S8 ribosomal proteins
NOP15	YNL110C	RNA-binding domain, RBD	Constituent of 66S pre-ribosomal particles, involved in 60S ribosomal subunit biogenesis; localizes to both nucleolus and cytoplasm
DBP2	YNL112W	NA	Essential ATP-dependent RNA helicase of the DEAD-box protein family, involved in nonsense-mediated mRNA decay and rRNA processing
DCP2	YNL118C	NA	Catalytic subunit of the Dcp1p-Dcp2p decapping enzyme complex, which removes the 5' cap structure from mRNAs prior to their degradation; member of the Nudix hydrolase family
NAF1	YNL124W	NA	RNA-binding protein required for the assembly of box H/ACA snoRNPs and thus for pre-rRNA processing, forms a complex with Shq1p and interacts with H/ACA snoRNP components Nhp2p and Cbf5p; similar to Gar1p
NAM9	YNL137C	RNA-binding S4	Mitochondrial ribosomal component of the small subunit
LSM7	YNL147W	Like-Sm ribonucleoprotein, core	Lsm (Like Sm) protein; part of heteroheptameric complexes (Lsm2p-7p and either Lsm1p or 8p): cytoplasmic Lsm1p complex involved in mRNA decay; nuclear Lsm8p complex part of U6 snRNP and possibly involved in processing tRNA, snoRNA, and rRNA
RPL42A	YNL162W	NA	Protein component of the large (60S) ribosomal subunit, identical to Rpl42Bp and has similarity to rat L44 ribosomal protein
NOP13	YNL175C	RNA-binding domain, RBD	Nucleolar protein found in preribosomal complexes; contains an RNA recognition motif (RRM)
RPS3	YNL178W	K Homology, type 2	Protein component of the small (40S) ribosomal subunit, has apurinic/apyrimidinic (AP) endonuclease activity; essential for viability; has similarity to E. coli S3 and rat S3 ribosomal proteins
MRPL19	YNL185C	NA	Mitochondrial ribosomal protein of the large subunit
WHI3	YNL197C	RNA-binding domain, RBD	RNA binding protein that sequesters CLN3 mRNA in cytoplasmic foci; cytoplasmic retention factor for Cdc28p and associated cyclins; regulates cell fate and dose-dependently regulates the critical cell size required for passage through Start
RIO2	YNL207W	NA	Essential serine kinase involved in the processing of the 20S pre-rRNA into mature 18S rRNA; has similarity to Rio1p
MER1	YNL210W	K Homology, type 1	Protein with RNA-binding motifs required for meiosis-specific mRNA splicing; required for chromosome pairing and meiotic recombination
POP1	YNL221C	POPLD	Subunit of both RNase MRP, which cleaves pre-rRNA, and nuclear RNase P, which cleaves tRNA precursors to generate mature 5' ends; binds to the RPR1 RNA subunit in RNase P
SSU72	YNL222W	NA	Transcription/RNA-processing factor that associates with TFIIB and cleavage/polyadenylation factor Pta1p; exhibits phosphatase activity on serine-5 of the RNA polymerase II C-terminal domain; affects start site selection in vivo
LAP3	YNL239W	NA	Cysteine aminopeptidase with homocysteine-thiolactonase activity; protects cells against homocysteine toxicity; has bleomycin hydrolase activity in vitro; transcription is regulated by galactose via Gal4p; orthologous to human BLMH
SUI1	YNL244C	NA	Translation initiation factor eIF1; component of a complex involved in recognition of the initiator codon; modulates translation accuracy at the initiation phase
CWC25	YNL245C	NA	Component of a complex containing Cef1p, involved in pre-mRNA splicing; has similarity to S. pombe Cwf25p
YNL247W	YNL247W	NA	Cysteinyl-tRNA synthetase; may interact with ribosomes, based on co-purification experiments
NRD1	YNL251C	RNA-binding domain, RBD	RNA-binding protein that interacts with the C-terminal domain of the RNA polymerase II large subunit (Rpo21p), preferentially at phosphorylated Ser5; required for transcription termination and 3' end maturation of nonpolyadenylated RNAs
MRPL17	YNL252C	NA	Mitochondrial ribosomal protein of the large subunit
POP3	YNL282W	NA	Subunit of both RNase MRP, which cleaves pre-rRNA, and nuclear RNase P, which cleaves tRNA precursors to generate mature 5' ends
MRPL10	YNL284C	NA	Mitochondrial ribosomal protein of the large subunit; appears as two protein spots (YmL10 and YmL18) on two-dimensional SDS gels
YNL284C-A	YNL284C-A	NA	Retrotransposon TYA Gag gene co-transcribed with TYB Pol; translated as TYA or TYA-TYB polyprotein; Gag is a nucleocapsid protein that is the structural constituent of virus-like particles (VLPs); similar to retroviral Gag
CUS2	YNL286W	RNA-binding domain, RBD	Protein that binds to U2 snRNA and Prp11p, may be involved in U2 snRNA folding; contains two RNA recognition motifs (RRMs)
PUS4	YNL292W	tRNA pseudouridine synthase B, N-terminal	Pseudouridine synthase, catalyzes only the formation of pseudouridine-55 (Psi55), a highly conserved tRNA modification, in mitochondrial and cytoplasmic tRNAs; PUS4 overexpression leads to translational derepression of GCN4 (Gcd- phenotype)
RPL18B	YNL301C	NA	Protein component of the large (60S) ribosomal subunit, identical to Rpl18Ap and has similarity to rat L18 ribosomal protein
RPS19B	YNL302C	NA	Protein component of the small (40S) ribosomal subunit, required for assembly and maturation of pre-40 S particles; mutations in human RPS19 are associated with Diamond Blackfan anemia; nearly identical to Rps19Ap
MRPS18	YNL306W	NA	Mitochondrial ribosomal protein of the small subunit; essential for viability, unlike most other mitoribosomal proteins
PFS2	YNL317W	NA	Integral subunit of the pre-mRNA cleavage and polyadenylation factor (CPF) complex; plays an essential role in mRNA 3'-end formation by bridging different processing factors and thereby promoting the assembly of the processing complex
PRP2	YNR011C	NA	RNA-dependent ATPase in the DEAH-box family, required for activation of the spliceosome before the first transesterification step in RNA splicing
SMM1	YNR015W	Dihydrouridine synthase, DuS	Dihydrouridine synthase, member of a family of dihydrouridine synthases including Dus1p, Smm1p, Dus3p, and Dus4p; modifies uridine residues at position 20 of cytoplasmic tRNAs
MPP6	YNR024W	NA	Nuclear exosome-associated RNA binding protein; involved in surveillance of pre-rRNAs and pre-mRNAs, and the degradation of cryptic non-coding RNAs (ncRNA); copurifies with ribosomes
MRPS12	YNR036C	NA	Mitochondrial protein; may interact with ribosomes based on co-purification experiments; similar to E. coli and human mitochondrial S12 ribosomal proteins
PET494	YNR045W	NA	Mitochondrial translational activator specific for the COX3 mRNA, acts together with Pet54p and Pet122p; located in the mitochondrial inner membrane
TRM112	YNR046W	NA	Subunit of tRNA methyltransferase (MTase) complexes in combination with Trm9p and Trm11p; subunit of complex with Mtq2p that methylates Sup45p (eRF1) in the ternary complex eRF1-eRF3-GTP; deletion confers resistance to zymocin
ESF2	YNR054C	RNA-binding domain, RBD	Essential nucleolar protein involved in pre-18S rRNA processing; binds to RNA and stimulates ATPase activity of Dbp8; involved in assembly of the small subunit (SSU) processome
DIS3	YOL021C	S1, RNA binding	Exosome core complex catalytic subunit; possesses both endonuclease and 3'-5' exonuclease activity; involved in 3'-5' RNA processing and degradation in both the nucleus and the cytoplasm; has similarity to E. coli RNase R and to human DIS3
IFM1	YOL023W	NA	Mitochondrial translation initiation factor 2
MSE1	YOL033W	NA	Mitochondrial glutamyl-tRNA synthetase, predicted to be palmitoylated
RPP2A	YOL039W	NA	Ribosomal protein P2 alpha, a component of the ribosomal stalk, which is involved in the interaction between translational elongation factors and the ribosome; regulates the accumulation of P1 (Rpp1Ap and Rpp1Bp) in the cytoplasm
RPS15	YOL040C	NA	Protein component of the small (40S) ribosomal subunit; has similarity to E. coli S19 and rat S15 ribosomal proteins
NOP12	YOL041C	RNA-BINDING PROTEIN-RELATED	Nucleolar protein involved in pre-25S rRNA processing and biogenesis of large 60S ribosomal subunit; contains an RNA recognition motif (RRM); binds to Ebp2; similar to Nop13p and Nsr1p
RIB2	YOL066C	Pseudouridine synthase, conserved site	Bifunctional enzyme with DRAP deaminase and tRNA:pseudouridine synthase activity; the deaminase catalyzes the third step in riboflavin biosynthesis and the synthase catalyzes formation of pseudouridine at position 32 in cytoplasmic tRNAs
BRX1	YOL077C	NA	Nucleolar protein, constituent of 66S pre-ribosomal particles; depletion leads to defects in rRNA processing and a block in the assembly of large ribosomal subunits; possesses a sigma(70)-like RNA-binding motif
TRM10	YOL093W	NA	tRNA methyltransferase, methylates the N-1 position of guanosine in tRNAs
WRS1	YOL097C	NA	Cytoplasmic tryptophanyl-tRNA synthetase, aminoacylates tryptophanyl-tRNA
TPT1	YOL102C	NA	tRNA 2'-phosphotransferase, catalyzes the final step in yeast tRNA splicing: the transfer of the 2'-PO(4) from the splice junction to NAD(+) to form ADP-ribose 1''-2''cyclic phosphate and nicotinamide
YOL103W-A	YOL103W-A	NA	Retrotransposon TYA Gag gene co-transcribed with TYB Pol; translated as TYA or TYA-TYB polyprotein; Gag is a nucleocapsid protein that is the structural constituent of virus-like particles (VLPs); similar to retroviral Gag
RPL18A	YOL120C	NA	Protein component of the large (60S) ribosomal subunit, identical to Rpl18Bp and has similarity to rat L18 ribosomal protein; intron of RPL18A pre-mRNA forms stem-loop structures that are a target for Rnt1p cleavage leading to degradation
RPS19A	YOL121C	NA	Protein component of the small (40S) ribosomal subunit, required for assembly and maturation of pre-40 S particles; mutations in human RPS19 are associated with Diamond Blackfan anemia; nearly identical to Rps19Bp
HRP1	YOL123W	RNA-binding domain, RBD	Subunit of cleavage factor I, a five-subunit complex required for the cleavage and polyadenylation of pre-mRNA 3' ends; RRM-containing heteronuclear RNA binding protein and hnRNPA/B family member that binds to poly (A) signal sequences
TRM11	YOL124C	NA	Catalytic subunit of an adoMet-dependent tRNA methyltransferase complex (Trm11p-Trm112p), required for the methylation of the guanosine nucleotide at position 10 (m2G10) in tRNAs; contains a THUMP domain and a methyltransferase domain
TRM13	YOL125W	NA	2'-O-methyltransferase responsible for modification of tRNA at position 4; C-terminal domain has similarity to Rossmann-fold (RFM) superfamily of RNA methyltransferases
RPL25	YOL127W	Ribosomal protein L23, conserved site	Primary rRNA-binding ribosomal protein component of the large (60S) ribosomal subunit, has similarity to E. coli L23 and rat L23a ribosomal proteins; binds to 26S rRNA via a conserved C-terminal motif
CDC33	YOL139C	Eukaryotic translation initiation factor 4E (eIF-4E)	Cytoplasmic mRNA cap binding protein and translation initiation factor eIF4E; the eIF4E-cap complex is responsible for mediating cap-dependent mRNA translation via interactions with translation initiation factor eIF4G (Tif4631p or Tif4632p)
PPM2	YOL141W	NA	AdoMet-dependent tRNA methyltransferase also involved in methoxycarbonylation; required for the synthesis of wybutosine (yW), a modified guanosine found at the 3'-position adjacent to the anticodon of phe-tRNA; similarity to Ppm1p
RRP40	YOL142W	NA	Exosome non-catalytic core component; involved in 3'-5' RNA processing and degradation in both the nucleus and the cytoplasm; predicted to contain both S1 and KH RNA binding domains; has similarity to human hRrp40p (EXOSC3)
NOP8	YOL144W	RNA-binding domain, RBD	Nucleolar protein required for 60S ribosomal subunit biogenesis
DCP1	YOL149W	NA	Subunit of the Dcp1p-Dcp2p decapping enzyme complex, which removes the 5' cap structure from mRNAs prior to their degradation; enhances the activity of catalytic subunit Dcp2p; regulated by DEAD box protein Dhh1p
RRP6	YOR001W	Exosome-associated factor Rrp6, N-terminal	Nuclear exosome exonuclease component; has 3'-5' exonuclease activity; involved in RNA processing, maturation, surveillance, degradation, tethering, and export; has similarity to E. coli RNase D and to human PM-Sc1 100 (EXOSC10)
PET127	YOR017W	NA	Protein with a role in 5'-end processing of mitochondrial RNAs, located in the mitochondrial membrane
SHE4	YOR035C	NA	Protein containing a UCS (UNC-45/CRO1/SHE4) domain, binds to myosin motor domains to regulate myosin function; involved in endocytosis, polarization of the actin cytoskeleton, and asymmetric mRNA localization
RAT1	YOR048C	NA	Nuclear 5' to 3' single-stranded RNA exonuclease, involved in RNA metabolism, including rRNA and snRNA processing as well as mRNA transcription termination
NOB1	YOR056C	RNA-BINDING PROTEIN NOB1	Essential nuclear protein involved in proteasome maturation and synthesis of 40S ribosomal subunits; required for cleavage of the 20S pre-rRNA to generate the mature 18S rRNA
RPL3	YOR063W	NA	Protein component of the large (60S) ribosomal subunit, has similarity to E. coli L3 and rat L3 ribosomal proteins; involved in the replication and maintenance of killer double stranded RNA virus
BUD21	YOR078W	NA	Component of small ribosomal subunit (SSU) processosome that contains U3 snoRNA; originally isolated as bud-site selection mutant that displays a random budding pattern
RPS7A	YOR096W	NA	Protein component of the small (40S) ribosomal subunit, nearly identical to Rps7Bp; interacts with Kti11p; deletion causes hypersensitivity to zymocin; has similarity to rat S7 and Xenopus S8 ribosomal proteins
CEX1	YOR112W	NA	Cytoplasmic component of the nuclear aminoacylation-dependent tRNA export pathway; interacts with nuclear pore component Nup116p; copurifies with tRNA export receptors Los1p and Msn5p, as well as eIF-1a and the RAN GTPase Gsp1p
RIO1	YOR119C	NA	Essential serine kinase involved in cell cycle progression and processing of the 20S pre-rRNA into mature 18S rRNA
IDH2	YOR136W	NA	Subunit of mitochondrial NAD(+)-dependent isocitrate dehydrogenase, which catalyzes the oxidation of isocitrate to alpha-ketoglutarate in the TCA cycle; phosphorylated
PNO1	YOR145C	K Homology, type 1	Essential nucleolar protein required for pre-18S rRNA processing, interacts with Dim1p, an 18S rRNA dimethyltransferase, and also with Nob1p, which is involved in proteasome biogenesis; contains a KH domain
SPP2	YOR148C	NA	Essential protein that promotes the first step of splicing and is required for the final stages of spliceosome maturation; interacts with Prp2p, which may release Spp2p from the spliceosome following the first cleavage reaction
MRPL23	YOR150W	NA	Mitochondrial ribosomal protein of the large subunit
PET123	YOR158W	NA	Mitochondrial ribosomal protein of the small subunit; PET123 exhibits genetic interactions with PET122, which encodes a COX3 mRNA-specific translational activator
SME1	YOR159C	Like-Sm ribonucleoprotein, core	Core Sm protein Sm E; part of heteroheptameric complex (with Smb1p, Smd1p, Smd2p, Smd3p, Smx3p, and Smx2p) that is part of the spliceosomal U1, U2, U4, and U5 snRNPs; homolog of human Sm E
RPS28A	YOR167C	NA	Protein component of the small (40S) ribosomal subunit; nearly identical to Rps28Bp and has similarity to rat S28 ribosomal protein
GLN4	YOR168W	NA	Glutamine tRNA synthetase, monomeric class I tRNA synthetase that catalyzes the specific glutaminylation of tRNA(Glu); N-terminal domain proposed to be involved in enzyme-tRNA interactions
SYC1	YOR179C	NA	Subunit of the APT subcomplex of cleavage and polyadenylation factor, may have a role in 3' end formation of both polyadenylated and non-polyadenylated RNAs
RPS30B	YOR182C	NA	Protein component of the small (40S) ribosomal subunit; nearly identical to Rps30Ap and has similarity to rat S30 ribosomal protein
BFR1	YOR198C	NA	Component of mRNP complexes associated with polyribosomes; implicated in secretion and nuclear segregation; multicopy suppressor of BFA (Brefeldin A) sensitivity
MRM1	YOR201C	tRNA/rRNA methyltransferase, SpoU	Ribose methyltransferase that modifies a functionally critical, conserved nucleotide in mitochondrial 21S rRNA
DED1	YOR204W	NA	ATP-dependent DEAD (Asp-Glu-Ala-Asp)-box RNA helicase, required for translation initiation of all yeast mRNAs; mutations in human DEAD-box DBY are a frequent cause of male infertility
RPL33B	YOR234C	NA	Ribosomal protein L37 of the large (60S) ribosomal subunit, nearly identical to Rpl33Ap and has similarity to rat L35a; rpl33b null mutant exhibits normal growth while rpl33a rpl33b double null mutant is inviable
PUS7	YOR243C	tRNA pseudouridine synthase D, core	Pseudouridine synthase, catalyzes pseudouridylation at position 35 in U2 snRNA, position 50 in 5S rRNA, position 13 in cytoplasmic tRNAs, and position 35 in pre-tRNA(Tyr); conserved in archaea, vertebrates, and some bacteria
CLP1	YOR250C	NA	Subunit of cleavage factor I (CFI), involved in both the endonucleolyitc cleavage and polyadenylation steps of mRNA 3'-end maturation
YTM1	YOR272W	NA	Constituent of 66S pre-ribosomal particles, forms a complex with Nop7p and Erb1p that is required for maturation of the large ribosomal subunit; has seven C-terminal WD repeats
MOD5	YOR274W	tRNA isopentenyltransferase	Delta 2-isopentenyl pyrophosphate:tRNA isopentenyl transferase, required for biosynthesis of the modified base isopentenyladenosine in mitochondrial and cytoplasmic tRNAs; gene is nuclear and encodes two isozymic forms
CAF20	YOR276W	NA	Phosphoprotein of the mRNA cap-binding complex involved in translational control, repressor of cap-dependent translation initiation, competes with eIF4G for binding to eIF4E
RPS10A	YOR293W	NA	Protein component of the small (40S) ribosomal subunit; nearly identical to Rps10Bp and has similarity to rat ribosomal protein S10
SNU66	YOR308C	NA	Component of the U4/U6.U5 snRNP complex involved in pre-mRNA splicing via spliceosome; has homology to human SART-1 and to an S. pombe protein; snu66 null mutation confers cold-sensitivity but is not lethal at normal growth temperatures
NOP58	YOR310C	NA	Protein involved in pre-rRNA processing, 18S rRNA synthesis, and snoRNA synthesis; component of the small subunit processome complex, which is required for processing of pre-18S rRNA
RPL20B	YOR312C	NA	Protein component of the large (60S) ribosomal subunit, nearly identical to Rpl20Ap and has similarity to rat L18a ribosomal protein
HSH49	YOR319W	RNA-BINDING PROTEIN	U2-snRNP associated splicing factor with similarity to the mammalian splicing factor SAP49; proposed to function as a U2-snRNP assembly factor along with Hsh155p and binding partner Cus1p; contains two RNA recognition motifs (RRM)
RPA43	YOR340C	NA	RNA polymerase I subunit A43
VTS1	YOR359W	NA	Post-transcriptional gene regulator, RNA-binding protein containing a SAM domain; shows genetic interactions with Vti1p, which is a v-SNARE involved in cis-Golgi membrane traffic
PRT1	YOR361C	Translation initiation factor eIF-3b	Subunit of the core complex of translation initiation factor 3(eIF3), essential for translation; part of a subcomplex (Prt1p-Rpg1p-Nip1p) that stimulates binding of mRNA and tRNA(i)Met to ribosomes
RPS12	YOR369C	NA	Protein component of the small (40S) ribosomal subunit; has similarity to rat ribosomal protein S12
RRP12	YPL012W	NA	Protein required for export of the ribosomal subunits; associates with the RNA components of the pre-ribosomes; contains HEAT-repeats
MRPS16	YPL013C	NA	Mitochondrial ribosomal protein of the small subunit
ISM1	YPL040C	NA	Mitochondrial isoleucyl-tRNA synthetase, null mutant is deficient in respiratory growth
NOP4	YPL043W	RNA-binding domain, RBD	Nucleolar protein, essential for processing and maturation of 27S pre-rRNA and large ribosomal subunit biogenesis; constituent of 66S pre-ribosomal particles; contains four RNA recognition motifs (RRMs)
ELC1	YPL046C	NA	Elongin C, involved in transcription elongation as a heterodimer with Ela1p; required for ubiquitin-dependent degradation of Rpo21p; plays a role in global genomic nucleotide excision repair; expression highly upregulated during sporulation
RPL21B	YPL079W	NA	Protein component of the large (60S) ribosomal subunit, nearly identical to Rpl21Ap and has similarity to rat L21 ribosomal protein
RPS9A	YPL081W	RNA-binding S4	Protein component of the small (40S) ribosomal subunit; nearly identical to Rps9Bp and has similarity to E. coli S4 and rat S9 ribosomal proteins
SEN54	YPL083C	NA	Subunit of the tRNA splicing endonuclease, which is composed of Sen2p, Sen15p, Sen34p, and Sen54p
ELP3	YPL086C	NA	Subunit of Elongator complex, which is required for modification of wobble nucleosides in tRNA; exhibits histone acetyltransferase activity that is directed to histones H3 and H4; disruption confers resistance to K. lactis zymotoxin
RPS6A	YPL090C	NA	Protein component of the small (40S) ribosomal subunit; identical to Rps6Bp and has similarity to rat S6 ribosomal protein
MSY1	YPL097W	Alpha-L RNA-binding motif	Mitochondrial tyrosyl-tRNA synthetase
ELP4	YPL101W	NA	Subunit of Elongator complex, which is required for modification of wobble nucleosides in tRNA; required for Elongator structural integrity
MSD1	YPL104W	NA	Mitochondrial aspartyl-tRNA synthetase, required for acylation of aspartyl-tRNA; yeast and bacterial aspartyl-, asparaginyl-, and lysyl-tRNA synthetases contain regions with high sequence similarity, suggesting a common ancestral gene
MRP51	YPL118W	NA	Mitochondrial ribosomal protein of the small subunit; MRP51 exhibits genetic interactions with mutations in the COX2 and COX3 mRNA 5'-untranslated leader sequences
RNY1	YPL123C	Ribonuclease T2	Vacuolar RNase of the T(2) family, relocalizes to the cytosol where it cleaves tRNAs upon oxidative or stationary phase stress; promotes apoptosis under stress conditions and this function is independent of its catalytic activity
NAN1	YPL126W	NA	U3 snoRNP protein, component of the small (ribosomal) subunit (SSU) processosome containing U3 snoRNA; required for the biogenesis of18S rRNA
RPL5	YPL131W	NA	Protein component of the large (60S) ribosomal subunit with similarity to E. coli L18 and rat L5 ribosomal proteins; binds 5S rRNA and is required for 60S subunit assembly
RPL33A	YPL143W	NA	N-terminally acetylated ribosomal protein L37 of the large (60S) ribosomal subunit, nearly identical to Rpl33Bp and has similarity to rat L35a; rpl33a null mutant exhibits slow growth while rpl33a rpl33b double null mutant is inviable
NOP53	YPL146C	NA	Nucleolar protein; involved in biogenesis of the 60S subunit of the ribosome; interacts with rRNA processing factors Cbf5p and Nop2p; null mutant is viable but growth is severely impaired
PRP46	YPL151C	NA	Splicing factor that is found in the Cef1p subcomplex of the spliceosome
CDC60	YPL160W	NA	Cytosolic leucyl tRNA synthetase, ligates leucine to the appropriate tRNA
MEX67	YPL169C	NA	Poly(A)RNA binding protein involved in nuclear mRNA export, component of the nuclear pore; ortholog of human TAP
MRPL40	YPL173W	NA	Mitochondrial ribosomal protein of the large subunit
CBC2	YPL178W	RNA-binding domain, RBD	Small subunit of the heterodimeric cap binding complex that also contains Sto1p, component of the spliceosomal commitment complex; interacts with Npl3p, possibly to package mRNA for export from the nucleus; contains an RNA-binding motif
MRN1	YPL184C	RNA BINDING MOTIF PROTEIN 22	RNA-binding protein proposed to be involved in translational regulation; binds specific categories of mRNAs, including those that contain upstream open reading frames (uORFs) and internal ribosome entry sites (IRES)
NAB3	YPL190C	RNA-binding domain, RBD	Single stranded RNA binding protein; acidic ribonucleoprotein; required for termination of non-poly(A) transcripts and efficient splicing; interacts with Nrd1p
RPL7B	YPL198W	NA	Protein component of the large (60S) ribosomal subunit, nearly identical to Rpl7Ap and has similarity to E. coli L30 and rat L7 ribosomal proteins; contains a conserved C-terminal Nucleic acid Binding Domain (NDB2)
SRP72	YPL210C	NA	Core component of the signal recognition particle (SRP) ribonucleoprotein (RNP) complex that functions in targeting nascent secretory proteins to the endoplasmic reticulum (ER) membrane
NIP7	YPL211W	PUA	Nucleolar protein required for 60S ribosome subunit biogenesis, constituent of 66S pre-ribosomal particles; physically interacts with Nop8p and the exosome subunit Rrp43p
PUS1	YPL212C	tRNA pseudouridine synthase	tRNA:pseudouridine synthase, introduces pseudouridines at positions 26-28, 34-36, 65, and 67 of tRNA; nuclear protein that appears to be involved in tRNA export; also acts on U2 snRNA
LEA1	YPL213W	NA	Component of U2 snRNP; disruption causes reduced U2 snRNP levels; physically interacts with Msl1p; invovled in telomere maintenance; putative homolog of human U2A' snRNP protein
RPL1A	YPL220W	NA	N-terminally acetylated protein component of the large (60S) ribosomal subunit, nearly identical to Rpl1Bp and has similarity to E. coli L1 and rat L10a ribosomal proteins; rpl1a rpl1b double null mutation is lethal
CET1	YPL228W	mRNA capping enzyme, beta chain	Beta (RNA 5'-triphosphatase) subunit of the mRNA capping enzyme, a heterodimer (the other subunit is CEG1, a guanylyltransferase) involved in adding the 5' cap to mRNA; the mammalian enzyme is a single bifunctional polypeptide
SUI3	YPL237W	NA	Beta subunit of the translation initiation factor eIF2, involved in the identification of the start codon; proposed to be involved in mRNA binding
SRP68	YPL243W	NA	Core component of the signal recognition particle (SRP) ribonucleoprotein (RNP) complex that functions in targeting nascent secretory proteins to the endoplasmic reticulum (ER) membrane
RPL36B	YPL249C-A	NA	Protein component of the large (60S) ribosomal subunit, nearly identical to Rpl36Ap and has similarity to rat L36 ribosomal protein; binds to 5.8 S rRNA
YPL257W-A	YPL257W-A	NA	Retrotransposon TYA Gag gene co-transcribed with TYB Pol; translated as TYA or TYA-TYB polyprotein; Gag is a nucleocapsid protein that is the structural constituent of virus-like particles (VLPs); similar to retroviral Gag
DIM1	YPL266W	rRNA adenine dimethylase	Essential 18S rRNA dimethylase (dimethyladenosine transferase), responsible for conserved m6(2)Am6(2)A dimethylation in 3'-terminal loop of 18S rRNA, part of 90S and 40S pre-particles in nucleolus, involved in pre-ribosomal RNA processing
RPA135	YPR010C	NA	RNA polymerase I subunit A135
HTS1	YPR033C	NA	Cytoplasmic and mitochondrial histidine tRNA synthetase; encoded by a single nuclear gene that specifies two messages; efficient mitochondrial localization requires both a presequence and an amino-terminal sequence
PUF2	YPR042C	Pumilio RNA-binding region	Member of the PUF protein family, which is defined by the presence of Pumilio homology domains that confer RNA binding activity; preferentially binds mRNAs encoding membrane-associated proteins
RPL43A	YPR043W	NA	Protein component of the large (60S) ribosomal subunit, identical to Rpl43Bp and has similarity to rat L37a ribosomal protein; null mutation confers a dominant lethal phenotype
MSF1	YPR047W	Phenylalanyl-tRNA synthetase, beta subunit, ferrodoxin-fold anticodon-binding	Mitochondrial phenylalanyl-tRNA synthetase, active as a monomer, unlike the cytoplasmic subunit which is active as a dimer complexed to a beta subunit dimer; similar to the alpha subunit of E. coli phenylalanyl-tRNA synthetase
BRR1	YPR057W	NA	snRNP protein component of spliceosomal snRNPs, required for pre-mRNA splicing and snRNP biogenesis; in null mutant newly-synthesized snRNAs are destabilized and 3'-end processing is slowed
GRS2	YPR081C	NA	Protein with sequence similarity to Grs1p, which is a glycyl-tRNA synthetase; cannot substitute for Grs1p; possible pseudogene that is expressed at very low levels
DIB1	YPR082C	NA	17-kDa component of the U4/U6aU5 tri-snRNP, plays an essential role in pre-mRNA splicing, orthologue of hDIM1, the human U5-specific 15-kDa protein
SRP54	YPR088C	NA	Signal recognition particle (SRP) subunit (homolog of mammalian SRP54); contains the signal sequence-binding activity of SRP, interacts with the SRP RNA, and mediates binding of SRP to signal receptor; contains GTPase domain
RDS3	YPR094W	NA	Component of the SF3b subcomplex of the U2 snRNP, zinc cluster protein involved in pre-mRNA splicing and cycloheximide resistance
SNT309	YPR101W	NA	Component of NineTeen complex (NTC) containing Prp19p involved in mRNA splicing, interacts physically and genetically with Prp19p
RPL11A	YPR102C	NA	Protein component of the large (60S) ribosomal subunit, nearly identical to Rpl11Bp; involved in ribosomal assembly; depletion causes degradation of proteins and RNA of the 60S subunit; has similarity to E. coli L5 and rat L11
YTH1	YPR107C	NA	Essential RNA-binding component of cleavage and polyadenylation factor, contains five zinc fingers; required for pre-mRNA 3'-end processing and polyadenylation
MRD1	YPR112C	RNA-binding domain, RBD	Essential conserved protein that is part of the 90S preribosome; required for production of 18S rRNA and small ribosomal subunit; contains five consensus RNA-binding domains
SCD6	YPR129W	NA	Protein containing an Lsm domain, may bind RNA and have a role in RNA processing; overproduction suppresses a null mutation in CHC1, which encodes the heavy chain of clathrin
RPS23B	YPR132W	NA	Ribosomal protein 28 (rp28) of the small (40S) ribosomal subunit, required for translational accuracy; nearly identical to Rps23Ap and similar to E. coli S12 and rat S23 ribosomal proteins; deletion of both RPS23A and RPS23B is lethal
MSS18	YPR134W	NA	Nuclear encoded protein needed for efficient splicing of mitochondrial COX1 aI5beta intron; mss18 mutations block cleavage of 5' exon - intron junction; phenotype of intronless strain suggests additional functions
YPR137C-A	YPR137C-A	NA	Retrotransposon TYA Gag gene co-transcribed with TYB Pol; translated as TYA or TYA-TYB polyprotein; Gag is a nucleocapsid protein that is the structural constituent of virus-like particles (VLPs); similar to retroviral Gag
RRP9	YPR137W	NA	Protein involved in pre-rRNA processing, associated with U3 snRNP; component of small ribosomal subunit (SSU) processosome; ortholog of the human U3-55k protein
NOC4	YPR144C	NA	Nucleolar protein, forms a complex with Nop14p that mediates maturation and nuclear export of 40S ribosomal subunits
URN1	YPR152C	NA	Putative protein of unknown function containing WW and FF domains; overexpression causes accumulation of cells in G1 phase
YPR158C-C	YPR158C-C	NA	Retrotransposon TYA Gag gene co-transcribed with TYB Pol; translated as TYA or TYA-TYB polyprotein; Gag is a nucleocapsid protein that is the structural constituent of virus-like particles (VLPs); similar to retroviral Gag
YPR158W-A	YPR158W-A	NA	Retrotransposon TYA Gag gene co-transcribed with TYB Pol; translated as TYA or TYA-TYB polyprotein; Gag is a nucleocapsid protein that is the structural constituent of virus-like particles (VLPs); similar to retroviral Gag
TIF3	YPR163C	RNA-binding domain, RBD	Translation initiation factor eIF-4B, has RNA annealing activity; contains an RNA recognition motif and binds to single-stranded RNA
MRP2	YPR166C	NA	Mitochondrial ribosomal protein of the small subunit
PRP4	YPR178W	NA	Splicing factor, component of the U4/U6-U5 snRNP complex
SMX3	YPR182W	Like-Sm ribonucleoprotein, core	Core Sm protein Sm F; part of heteroheptameric complex (with Smb1p, Smd1p, Smd2p, Smd3p, Sme1p, and Smx2p) that is part of the spliceosomal U1, U2, U4, and U5 snRNPs; homolog of human Sm F
