# Supplementary material for: Proteome-Wide Search Reveals Unexpected RNA-Binding Proteins in Saccharomyces cerevisiae
Source: PLoS One. 2010 Sep 10;5(9):e12671. doi: 10.1371/journal.pone.0012671 (PMC2937035; doi:10.1371/journal.pone.0012671)
Supplement: Table S2 — Proteins interacting with polyA-mRNA identified by LC-MS/MS in two experiments. We removed proteins identified by LC-MS/MS from whole cell lysate samples alone (“Background”). In “run1”, oligo(dT) beads were preincubated with purified total RNA prior to addition of whole cell lysate. In “run2”, oligo(dT) beads were incubated directly with yeast lysate. Protein abundance data are taken from [1]. Also shown is the rank for each protein from protein microarray experiments with total mRNA (data summarized in Table S3). Indicated by bold text are annotated RBPs (data summarized in Table S1). (0.03 MB XLS) [file pone.0012671.s002.xls]

## Sheet: ReadMe
In bold- annotated RBPs
Abundance data from Ghaemmaghami et al. 2003. Nature 425:737.
"Array rank"- averaged rank for each protein in protein array replicate experiments
In "Run1", oligo(dT) beads were pre-incubated with purified total RNA prior to lysate addition
In "Run2", oligo(dT) beads were incubated directly with lysate

## Sheet: TableS2
Protein	Description	Run1	Run2	Abundance	Array Rank
YMR124W	Protein of unknown function; GFP-fusion protein localizes to the cell periphery, cytoplasm, bud, and bud neck	X		166	NA
SEC16	COPII vesicle coat protein required for ER transport vesicle budding and autophagosome formation	X		358	NA
SEC1	Docking and fusion of exocytic vesicles at the membrane; sites of secretion (bud neck and bud tip)	X		639	NA
PAT1	mRNA-decapping factor; functionally linked to Pab1p		X	656	2743
RAD52	Protein that stimulates strand exchange by facilitating Rad51p binding to ssDNA; repair of double-strand breaks in DNA	X		1080	461
LSM13	Protein containing an Lsm domain, may bind RNA and have a role in RNA processing	X	X	1280	20
DIG2	Regulatory protein of unknown function, pheromone-inducible, required for MAP-kinase imposed repression	X		1310	NA
NAB6	Putative RNA-binding protein	X		1540	483
SEC31	Essential phosphoprotein component required for ER-derived transport vesicle formation	X		1840	NA
YGR250C	Putative protein of unknown function; putative RNA binding protein; localizes to stress granules		X	1910	NA
MRS15	Asn rich cytoplasmic protein that contains RGG motifs; possible role in mitochondrial mRNA splicing	X		2190	NA
UBP3	Ubiquitin-specific protease; anterograde and retrograde transport between ER and Golgi compartments	X		2210	1271
PBP1	Control of the extent of mRNA polyadenylation	X		2870	2740
SMC2	Component of the condensin complex		X	3290	NA
LSM4	Part of heteroheptameric complexes (Lsm2p-7p and either Lsm1p or 8p); mRNA decay	X		3440	1040
LSM1	Forms heteroheptameric complex (with Lsm2/3/4/5/6/7p); involved in decay of cytoplasmic mRNAs		X	3490	2395
RFA1	Replication Factor A (RF-A); ssDNA binding protein involved in DNA replication, repair, and recombination	X	X	4100	1030
RFA3	Replication Factor A (RF-A); ssDNA binding protein involved in DNA replication, repair, and recombination	X	X	4280	2310
RFA2	Replication Factor A (RF-A); ssDNA binding protein involved in DNA replication, repair, and recombination		X	6080	NA
GCN1	Positive regulator of the Gcn2p kinase activity, proposed to stimulate Gcn2p activation by an uncharged tRNA		X	7330	NA
GVP36	Unknown function; localizes to both early and late Golgi vesicles; may interact with ribosomes		X	7720	1729
SRO9	Cytoplasmic RBP that associates with translating ribosomes; also involved in the organization of actin filaments	X		8430	NA
TIF4631	eIF4G; associates with the poly(A)-binding protein Pab1	X		9760	NA
RPB3	RNA polymerase II third largest subunit B44, part of central core		X	10000	315
XRN1	5'-3' exonuclease component of cytoplasmic processing (P) bodies involved in mRNA decay	X	X	11700	NA
SBP1	Nucleolar single-strand nucleic acid binding protein; associates with snRNAs		X	12800	1812
FUN12	GTPase required for general translation initiation	X		13400	1561
NOP56	Component of the box C/D snoRNP complexes that direct 2'-O-methylation of pre-rRNA during its maturation	X	X	13500	NA
WBP1	Required for N-linked glycosylation of proteins in the ER	X		14900	2992
PRP43	RNA helicase in the DEAH-box family, splicing	X		16900	NA
HMO1	Chromatin associated high mobility group (HMG) family member involved in genome maintenance	X		19000	NA
HSP26	Small heat shock protein induced by heat, upon entry into stationary phase, and during sporulation		X	19300	119
TIF3	Translation initiation factor eIF-4B, has RNA annealing activity		X	24000	NA
SEC26	ER-to-Golgi protein trafficking and maintenance of normal ER morphology		X	26000	NA
ATP3	Gamma subunit of the F1 sector of mitochondrial F1F0 ATP synthase		X	28100	273
DBP2	ATP-dependent RNA DEAD-box helicase; nonsense-mediated mRNA decay and rRNA processing	X		33100	34
NOP58	Pre-rRNA processing, 18S rRNA synthesis, and snoRNA synthesis; component of the small subunit processome complex	X	X	34700	39
KAP123	Nuclear import of ribosomal proteins prior to assembly into ribosomes and import of histones H3 and H4		X	38300	NA
DHH1	DExD/H-box helicase; mRNA decapping, mRNA function, decay, export and translation	X	X	42900	3308
PUB1	Poly(A)+ RNA-binding protein	X	X	49600	NA
KAP95	Nuclear import of cargo proteins via a nuclear localization signal (NLS)		X	51700	3381
URA7	Major CTP synthase isozyme (see also URA8); involved in phospholipid biosynthesis		X	57600	640
CDC48	ATPase in ER, nuclear membrane and cytosol; retrotranslocation of ubiquitinated proteins from the ER for degradation	X	X	78400	3112
PSA1	GDP-mannose pyrophosphorylase, cell wall integrity		X	97100	630
SAM1	S-adenosylmethionine synthetase		X	103000	NA
LSP1	Primary component of eisosomes	X		104000	604
SEC27	ER-to-Golgi and Golgi-to-ER transport		X	129000	3233
VMA2	Vacuolar H+-ATPase, found throughout the endomembrane system; contains nucleotide binding sites; also detected in the cytoplasm		X	131000	NA
HSC82	Cytoplasmic chaperone of the Hsp90 family		X	132000	2238
ATP2	Beta subunit of the F1 sector of mitochondrial F1F0 ATP synthase		X	164000	3652
RPN1	Non-ATPase base subunit of the 19S regulatory particle of the 26S proteasome		X	306000	NA
PHO84	High-affinity inorganic phosphate (Pi) transporter and low-affinity manganese transporter		X	335000	2994
KAR2	ATPase involved in protein import into the ER; regulates the UPR		X	337000	NA
TEF3	Translational elongation factor, binds and hydrolyses ATP	X	X	871000	1381
PMA1	Plasma membrane H+-ATPase, pumps protons out of the cell		X	1260000	NA
DED1	ATP-dependent DEAD RNA helicase, required for translation initiation	X	X	NA	97
HRP1	Subunit of cleavage factor I	X	X	NA	210
CMD1	Calmodulin; Ca++ binding protein	X		NA	1318
LSM5	part of heteroheptameric complexes (Lsm2p-7p and either Lsm1p or 8p); mRNA decay; part of U6 snRNP	X		NA	2098
LSM6	part of heteroheptameric complexes (Lsm2p-7p and either Lsm1p or 8p); mRNA decay; part of U6 snRNP	X	X	NA	2446
CDC31	Component of the spindle pole body (SPB) half-bridge; homolog of mammalian centrin	X		NA	2979
PHO9	Required for the posttranslational precursor maturation of vacuolar proteinases; important for protein turnover	X		NA	NA
LRE1	Protein involved in control of cell wall structure and stress response	X		NA	NA
FEN2	Plasma membrane H+-pantothenate symporter		X	NA	1531
RPT5	One of six ATPases involved in the degradation of ubiquitinated substrates		X	NA	2262
CCT8	Subunit of the cytosolic chaperonin Cct ring complex, related to Tcp1p, required for the assembly of actin and tubulins in vivo		X	NA	2475
TUB2	Beta-tubulin; polymerizes to form microtubules		X	NA	NA
