# Supplementary material for: Proteome-Wide Search Reveals Unexpected RNA-Binding Proteins in Saccharomyces cerevisiae
Source: PLoS One. 2010 Sep 10;5(9):e12671. doi: 10.1371/journal.pone.0012671 (PMC2937035; doi:10.1371/journal.pone.0012671)
Supplement: Table S4 — Proteins chosen for follow-up IP-microarray experiments. These proteins have ranks ranging between 3 and 3746. In bold, are shown proteins also identified by the polyA-mRNA IP- LC-MS/MS experiment (refer to Table S2 for data). (0.03 MB XLS) [file pone.0012671.s004.xls]

## Sheet: ReadMe
in bold- proteins identified by mass spec
in red- proteins that we showed bind RNA
array rank- averaged over 3 Cy5-total mRNA replicates

## Sheet: TableS4
Protein	Description	Array Rank
GCY1	Putative NADP(+) coupled glycerol dehydrogenase	3
GIS2	Protein with seven cysteine-rich CCHC zinc-finger motifs, RAS/cAMP signaling pathway	4
RCR2	Vacuolar protein that presumably functions within the endosomal-vacuolar trafficking pathway	5
PCS60	Peroxisomal AMP-binding protein, localizes to both the peroxisomal peripheral membrane and matrix	7
BUB1	Protein kinase crucial in the checkpoint mechanism required to prevent cell cycle progression into anaphase in the presence of spindle damage	11
PAD1	Phenylacrylic acid decarboxylase	17
SCD6	Protein containing an Lsm domain, may bind RNA and have a role in RNA processing	20
ARP8	Nuclear actin-related protein involved in chromatin remodeling	29
VTC1	Vacuolar transporter chaperon	47
ABP140	Nonessential protein that binds actin filaments and localizes to actin patches and cables, has similarity to S-adenosylmethionine methyltransferases	56
APL3	Alpha-adaptin, large subunit of the clathrin associated protein complex; vesicle mediated transport	66
ASF2	Anti-silencing protein that causes derepression of silent loci when overexpressed	75
STP4	Protein containing a Kruppel-type zinc-finger domain	89
HBS1	GTP binding protein with sequence similarity to the elongation factor class of G proteins, EF-1alpha and Sup35p	106
SSA3	ATPase involved in protein folding and the response to stress; plays a role in SRP-dependent cotranslational protein-membrane targeting	109
HSP26	Small heat shock protein (sHSP) with chaperone activity	119
YEL1	Guanine nucleotide exchange factor localized to the bud neck and tip required for localization of Arf3p	120
ACK1	Protein that functions upstream of Pkc1p in the cell wall integrity pathway	152
APL4	Gamma-adaptin, large subunit of the clathrin-associated protein complex; binds clathrin; vesicle mediated transport	168
RRI1	Catalytic subunit of the COP9 signalosome (CSN) complex that acts as an isopeptidase	205
ARC15	Subunit of the ARP2/3 complex, required for the motility and integrity of cortical actin patches	436
YER156C	Putative protein of unknown function; interacts with Hsp82p	481
LYS1	Saccharopine dehydrogenase (NAD+, L-lysine-forming)	593
SLK19	Kinetochore-associated protein required for normal segregation of chromosomes in meiosis and mitosis	852
GLO3	ADP-ribosylation factor GTPase activating protein, involved in ER-Golgi transport	973
YAP6	Putative basic leucine zipper (bZIP) transcription factor	1070
SMY1	Protein that interacts with Myo2p, proposed to be involved in exocytosis	1118
CRG1	Putative S-adenosylmethionine-dependent methyltransferase	1180
UBP3	Ubiquitin-specific protease that interacts with Bre5p to co-regulate anterograde and retrograde transport between ER and Golgi compartments	1271
SNX3	Sorting nexin required to maintain late-Golgi resident enzymes in their proper location	1329
MTQ2	S-adenosylmethionine-dependent methyltransferase	1409
ARF3	Glucose-repressible ADP-ribosylation factor, GTPase of the Ras superfamily involved in development of polarity	1564
GUS1	Glutamyl-tRNA synthetase	1688
APL2	Beta-adaptin, large subunit of the clathrin-associated protein complex; clathrin-dependent Golgi protein sorting	2975
SPT5	Protein involved in regulating Pol I and Pol II transcription and pre-mRNA processing	3620
LEU3	Zinc-finger transcription factor that regulates genes involved in branched chain amino acid biosynthesis and ammonia assimilation	3703
DFR1	Dihydrofolate reductase, involved in folate metabolism	3746
