# Supplementary material for: Proteome-Wide Search Reveals Unexpected RNA-Binding Proteins in Saccharomyces cerevisiae
Source: PLoS One. 2010 Sep 10;5(9):e12671. doi: 10.1371/journal.pone.0012671 (PMC2937035; doi:10.1371/journal.pone.0012671)
Supplement: Table S5 — mRNA targets of novel RBPs identified in this study. An FDR≤0.01% was used as a cut-off for all proteins, except for Smy1 and Mtq2. Smy1 and Mtq2 were not considered RBPs, but targets are included for informational purposes. (1.92 MB XLS) [file pone.0012671.s005.xls]

## Sheet: ARC15
YORF	Mock_Corrected_L2R	SAM_Score	Fold_Change	FDR(%)	Local_FDR(%)	Status	Name	Description
YOR181W	3.92914	4.63349	15.4735	0.01	0.01	Verified	LAS17	Actin assembly factor, activates the Arp2/3 protein complex that nucleates branched actin filaments; localizes with the Arp2/3 complex to actin patches; homolog of the human Wiskott-Aldrich syndrome protein (WASP)
YDR129C	3.05324	3.50638	19.9447	0.01	0.110097	Verified	SAC6	Fimbrin, actin-bundling protein; cooperates with Scp1p (calponin/transgelin) in the organization and maintenance of the actin cytoskeleton
YKL105C	2.77451	2.8229	24.1344	0.01	0.01	Uncharacterized	YKL105C	Putative protein of unknown function
YPL272C	2.57316	2.07339	9.6019	0.01	0.01	Uncharacterized	YPL272C	Putative protein of unknown function; gene expression induced in response to ketoconazole; YPL272C is not an essential gene
YBL007C	2.42707	3.55766	27.4003	0.01	0.103399	Verified	SLA1	Cytoskeletal protein binding protein required for assembly of the cortical actin cytoskeleton; interacts with proteins regulating actin dynamics and proteins required for endocytosis; found in the nucleus and cell cortex; has 3 SH3 domains
YBL101W-B	2.2825	2.45835	5.96287	0.01	0.01	NA	YBL101W-B	NA
YCR099C	2.21656	2.12857	7.93087	0.01	0.01	Uncharacterized	YCR099C	Putative protein of unknown function
YLR383W	2.18641	2.06144	5.95424	0.01	0.01	Verified	SMC6	Protein involved in structural maintenance of chromosomes; essential subunit of Mms21-Smc5-Smc6 complex; required for growth, DNA repair, interchromosomal and sister chromatid recombination; homologous to S. pombe rad18
YKR103W	2.18623	2.37326	7.30532	0.01	0.01	Verified	NFT1	Putative transporter of the multidrug resistance-associated protein (MRP) subfamily; adjacent ORFs YKR103W and YKR104W are merged in different strain backgrounds.
YBR086C	2.14135	2.0771	12.2113	0.01	0.01	Verified	IST2	Plasma membrane protein that may be involved in osmotolerance, localizes to the mother cell in small-budded cells and to the bud in medium- and large-budded cells; mRNA is transported to the bud tip by an actomyosin-driven process
YKR104W	2.12014	2.48225	11.15	0.01	0.01	Verified	NFT1	Putative transporter of the multidrug resistance-associated protein (MRP) subfamily; contains a stop codon in S288C; adjacent ORFs YKR103W and YKR104W are merged in different strain backgrounds
YDL028C	2.10819	2.2564	8.83546	0.01	0.01	Verified	MPS1	Dual-specificity kinase required for spindle pole body (SPB) duplication and spindle checkpoint function; substrates include SPB proteins Spc42p, Spc110p, and Spc98p, mitotic exit network protein Mob1p, and checkpoint protein Mad1p
YDL039C	2.10815	2.09832	5.47882	0.01	0.01	Verified	PRM7	Pheromone-regulated protein, predicted to have one transmembrane segment; promoter contains Gcn4p binding elements
YDR420W	2.07224	1.99926	6.40627	0.01	0.01	Verified	HKR1	Serine/threonine rich cell surface protein; osmosensor; involved in the regulation of cell wall beta-1,3 glucan synthesis, bud site selection and hyperosmotic response; overexpression confers resistance to Hansenula mrakii killer toxin HM-1
YHR073W	2.00967	2.18149	8.5363	0.01	0.01	Verified	OSH3	Member of an oxysterol-binding protein family with seven members in S. cerevisiae; family members have overlapping, redundant functions in sterol metabolism and collectively perform a function essential for viability
YPL058C	1.96219	3.01815	9.73476	0.01	0.0562981	Verified	PDR12	Plasma membrane ATP-binding cassette (ABC) transporter, weak-acid-inducible multidrug transporter required for weak organic acid resistance; induced by sorbate and benzoate and regulated by War1p; mutants exhibit sorbate hypersensitivity
YDR343C	1.87085	2.16425	8.95465	0.01	0.01	Verified	HXT6	High-affinity glucose transporter of the major facilitator superfamily, nearly identical to Hxt7p, expressed at high basal levels relative to other HXTs, repression of expression by high glucose requires SNF3
YLR144C	1.8606	3.74513	22.5669	0.01	0.0747268	Verified	ACF2	Intracellular beta-1,3-endoglucanase, expression is induced during sporulation; may have a role in cortical actin cytoskeleton assembly
YFL033C	1.84592	3.02547	7.95845	0.01	0.0600232	Verified	RIM15	Glucose-repressible protein kinase involved in signal transduction during cell proliferation in response to nutrients, specifically the establishment of stationary phase; identified as a regulator of IME2; substrate of Pho80p-Pho85p kinase
YFR030W	1.78559	3.72788	11.1302	0.01	0.077467	Verified	MET10	Subunit alpha of assimilatory sulfite reductase, which converts sulfite into sulfide
YDR487C	1.78452	3.05525	7.86213	0.01	0.0738279	Verified	RIB3	3,4-dihydroxy-2-butanone-4-phosphate synthase (DHBP synthase), required for riboflavin biosynthesis from ribulose-5-phosphate, also has an unrelated function in mitochondrial respiration
YEL009C	1.76458	2.78052	11.8939	0.01	0.01	Verified	GCN4	Basic leucine zipper (bZIP) transcriptional activator of amino acid biosynthetic genes in response to amino acid starvation; expression is tightly regulated at both the transcriptional and translational levels
YDR108W	1.74302	2.69677	5.3294	0.01	0.01	Verified	GSG1	Subunit of TRAPP (transport protein particle), a multi-subunit complex involved in targeting and/or fusion of ER-to-Golgi transport vesicles with their acceptor compartment; protein has late meiotic role, following DNA replication
YBL075C	1.73774	2.10865	6.63775	0.01	0.01	Verified	SSA3	ATPase involved in protein folding and the response to stress; plays a role in SRP-dependent cotranslational protein-membrane targeting and translocation; member of the heat shock protein 70 (HSP70) family; localized to the cytoplasm
YLR448W	1.7253	2.33268	8.20305	0.01	0.01	Verified	RPL6B	Protein component of the large (60S) ribosomal subunit, has similarity to Rpl6Ap and to rat L6 ribosomal protein; binds to 5.8S rRNA
YGR003W	1.70469	1.98789	8.91687	0.01	0.01	Verified	CUL3	Ubiquitin-protein ligase, member of the cullin family with similarity to Cdc53p and human CUL3; required for ubiquitin-dependent degredation of the RNA Polymerase II subunit RPO21
YLR337C	1.66319	2.41617	7.76695	0.01	0.01	Verified	VRP1	Proline-rich actin-associated protein involved in cytoskeletal organization and cytokinesis; related to mammalian Wiskott-Aldrich syndrome protein (WASP)-interacting protein (WIP)
YBL042C	1.66021	2.04998	4.62082	0.01	0.01	Verified	FUI1	High affinity uridine permease, localized to the plasma membrane; not involved in uracil transport
YOR239W	1.61685	2.41474	9.26919	0.01	0.01	Verified	ABP140	Nonessential protein that binds actin filaments and localizes to actin patches and cables, has similarity to S-adenosylmethionine (AdoMet)-dependent methyltransferases
YMR325W	1.61643	2.45222	5.65231	0.01	0.01	Uncharacterized	YMR325W	Putative protein of unknown function
YBR097W	1.59284	1.96291	8.76153	0.01	0.01	Verified	VPS15	Myristoylated serine/threonine protein kinase involved in vacuolar protein sorting; functions as a membrane-associated complex with Vps34p; active form recruits Vps34p to the Golgi membrane; interacts with the GDP-bound form of Gpa1p
YBR115C	1.57386	1.9928	6.28385	0.01	0.01	Verified	LYS2	Alpha aminoadipate reductase, catalyzes the reduction of alpha-aminoadipate to alpha-aminoadipate 6-semialdehyde, which is the fifth step in biosynthesis of lysine; activation requires posttranslational phosphopantetheinylation by Lys5p
YDR334W	1.57385	3.02345	7.09887	0.01	0.059009	Verified	SWR1	Swi2/Snf2-related ATPase that is the structural component of the SWR1 complex, which exchanges histone variant H2AZ (Htz1p) for chromatin-bound histone H2A
YOR247W	1.54146	2.4773	8.66242	0.01	0.01	Verified	SRL1	Mannoprotein that exhibits a tight association with the cell wall, required for cell wall stability in the absence of GPI-anchored mannoproteins; has a high serine-threonine content; expression is induced in cell wall mutants
YJL051W	1.53738	2.10832	4.0426	0.01	0.01	Verified	IRC8	Bud tip localized protein of unknown function; mRNA is targeted to the bud by a She2p dependent transport system; mRNA is cell cycle regulated via Fkh2p, peaking in G2/M phase; null mutant displays increased levels of spontaneous Rad52p foc
YLR037C	1.53185	3.20475	8.07132	0.01	0.115167	Verified	DAN2	Cell wall mannoprotein with similarity to Tir1p, Tir2p, Tir3p, and Tir4p; expressed under anaerobic conditions, completely repressed during aerobic growth
YDL154W	1.52775	2.48725	4.80115	0.01	0.01	Verified	MSH5	Protein of the MutS family, forms a dimer with Msh4p that facilitates crossovers between homologs during meiosis; msh5-Y823H mutation confers tolerance to DNA alkylating agents; homologs present in C. elegans and humans
YHL047C	1.50975	3.27197	7.56826	0.01	0.12171	Verified	ARN2	Transporter, member of the ARN family of transporters that specifically recognize siderophore-iron chelates; responsible for uptake of iron bound to the siderophore triacetylfusarinine C
YJR036C	1.44873	1.95206	3.88093	0.01	0.01	Verified	HUL4	Protein with similarity to hect domain E3 ubiquitin-protein ligases, not essential for viability
YPR115W	1.44777	2.27731	11.3126	0.01	0.01	Uncharacterized	YPR115W	Pleckstrin homology domain containing protein proposed to function as a glycerol channel activator; green fluorescent protein (GFP)-fusion protein localizes to the cytoplasm
YEL071W	1.44741	2.62772	8.83031	0.01	0.01	Verified	DLD3	D-lactate dehydrogenase, part of the retrograde regulon which consists of genes whose expression is stimulated by damage to mitochondria and reduced in cells grown with glutamate as the sole nitrogen source, located in the cytoplasm
YDL149W	1.44089	2.54468	4.06749	0.01	0.01	Verified	ATG9	Transmembrane protein involved in forming Cvt and autophagic vesicles; cycles between the phagophore assembly site (PAS) and other cytosolic punctate structures, not found in autophagosomes; may be involved in membrane delivery to the PAS
YGR289C	1.43801	2.0703	5.77345	0.01	0.01	Verified	MAL11	Inducible high-affinity maltose transporter (alpha-glucoside transporter); encoded in the MAL1 complex locus; member of the 12 transmembrane domain superfamily of sugar transporters; broad substrate specificity that includes maltotriose
YNL204C	1.43495	2.23851	6.27641	0.01	0.01	Verified	SPS18	Protein of unknown function, contains a putative zinc-binding domain; expressed during sporulation
YGR287C	1.43458	2.10008	7.02492	0.01	0.01	Verified	YGR287C	Isomaltase (alpha-D-glucosidase); may interact with ribosomes, based on co-purification experiments; authentic, non-tagged protein detected in purified mitochondria in high-throughput studies
YLR382C	1.43105	2.35961	5.49317	0.01	0.01	Verified	NAM2	Mitochondrial leucyl-tRNA synthetase, also has a direct role in splicing of several mitochondrial group I introns; indirectly required for mitochondrial genome maintenance
YLL007C	1.42571	2.88237	6.30753	0.01	0.01	Uncharacterized	YLL007C	Putative protein of unknown function; green fluorescent protein (GFP)-fusion protein localizes to the cytoplasm; YLL007C is not an essential gene
YGL197W	1.42399	2.15786	5.46827	0.01	0.01	Verified	MDS3	Protein with an N-terminal kelch-like domain, putative negative regulator of early meiotic gene expression; required, with Pmd1p, for growth under alkaline conditions
YLL025W	1.4126	2.67386	6.33964	0.01	0.01	Uncharacterized	PAU17	Putative protein of unknown function; YLL025W is not an essential gene
YNL139C	1.40962	2.32155	5.25114	0.01	0.01	Verified	THO2	Subunit of the THO complex, which is required for efficient transcription elongation and involved in transcriptional elongation-associated recombination; required for LacZ RNA expression from certain plasmids
YCR089W	1.40437	2.56257	5.93258	0.01	0.01	Verified	FIG2	Cell wall adhesin, expressed specifically during mating; may be involved in maintenance of cell wall integrity during mating
YLR108C	1.40209	2.4231	5.36621	0.01	0.01	Uncharacterized	YLR108C	Protein of unknown function; green fluorescent protein (GFP)-fusion protein localizes to the nucleus; YLR108C is not an esssential gene
YHR211W	1.39907	1.9691	5.49214	0.01	0.01	Verified	FLO5	Lectin-like cell wall protein (flocculin) involved in flocculation, binds to mannose chains on the surface of other cells, confers floc-forming ability that is chymotrypsin resistant but heat labile; similar to Flo1p
YJL090C	1.38218	1.95209	5.56677	0.01	0.01	Verified	DPB11	Subunit of DNA Polymerase II Epsilon complex; has BRCT domain, required on the prereplicative complex at replication origins for loading DNA polymerases, also required for S/M checkpoint control; activates Mec1p kinase activity
YNL023C	1.38011	2.05234	5.81746	0.01	0.01	Verified	FAP1	Protein that binds to Fpr1p, conferring rapamycin resistance by competing with rapamycin for Fpr1p binding; accumulates in the nucleus upon treatment of cells with rapamycin; has similarity to D. melanogaster shuttle craft and human NFX1
YPL026C	1.37958	1.99223	7.2288	0.01	0.01	Verified	SKS1	Putative serine/threonine protein kinase; involved in the adaptation to low concentrations of glucose independent of the SNF3 regulated pathway
YGR134W	1.3681	2.26371	4.91791	0.01	0.01	Verified	CAF130	Part of the evolutionarily-conserved CCR4-NOT transcriptional regulatory complex involved in controlling mRNA initiation, elongation, and degradation
YBL066C	1.36791	2.40092	6.2173	0.01	0.01	Verified	SEF1	Putative transcription factor, has homolog in Kluyveromyces lactis
YLL003W	1.36125	2.6975	5.72712	0.01	0.01	Verified	SFI1	Centrin (Cdc31p)-binding protein required for spindle pole body (SPB) duplication, localizes to the half-bridge of the SPB, required for progression through G(2)-M transition, has similarity to Xenopus laevis XCAP-C
YBR301W	1.35156	1.94865	5.96502	0.01	0.01	Verified	DAN3	Cell wall mannoprotein with similarity to Tir1p, Tir2p, Tir3p, and Tir4p; expressed under anaerobic conditions, completely repressed during aerobic growth
YGR098C	1.34966	2.89705	7.29119	0.01	0.01	Verified	ESP1	Separase, a caspase-like cysteine protease that promotes sister chromatid separation by mediating dissociation of the cohesin Scc1p from chromatin; inhibits protein phosphatase 2A-Cdc55p to promote mitotic exit; inhibited by Pds1p
YMR280C	1.34216	2.25289	5.72037	0.01	0.01	Verified	CAT8	Zinc cluster transcriptional activator necessary for derepression of a variety of genes under non-fermentative growth conditions, active after diauxic shift, binds carbon source responsive elements
YPL247C	1.34202	2.18871	5.98393	0.01	0.01	Uncharacterized	YPL247C	Putative protein of unknown function; green fluorescent protein (GFP)-fusion protein localizes to the cytoplasm and nucleus; similar to the petunia WD repeat protein an11; overexpression causes a cell cycle delay or arrest
YOR326W	1.33645	2.23258	7.48858	0.01	0.01	Verified	MYO2	One of two type V myosin motors (along with MYO4) involved in actin-based transport of cargos; required for the polarized delivery of secretory vesicles, the vacuole, late Golgi elements, peroxisomes, and the mitotic spindle
YOR122C	1.33219	2.50762	7.11016	0.01	0.01	Verified	PFY1	Profilin, actin- and phosphatidylinositol 4,5-bisphosphate-binding protein, involved in cytoskeleton organization, required for normal timing of actin polymerization in response to thermal stress; localizes to plasma membrane and cytosol
YNL176C	1.33055	2.46932	5.91793	0.01	0.01	Uncharacterized	YNL176C	Cell cycle-regulated gene of unknown function, promoter bound by Fkh2p
YMR164C	1.3223	2.00413	4.80239	0.01	0.01	Verified	MSS11	Transcription factor involved in regulation of invasive growth and starch degradation; controls the activation of MUC1 and STA2 in response to nutritional signals
YCR088W	1.30642	1.95317	6.78419	0.01	0.01	Verified	ABP1	Actin-binding protein of the cortical actin cytoskeleton, important for activation of the Arp2/3 complex that plays a key role actin in cytoskeleton organization
YCR079W	1.30534	2.28058	5.07888	0.01	0.01	Verified	PTC6	Mitochondrial protein phosphatase of type 2C with similarity to mammalian PP1Ks; involved in mitophagy; null mutant is sensitive to rapamycin and has decreased phosphorylation of the Pda1 subunit of pyruvate dehydrogenase
YJR041C	1.30417	2.68744	5.21583	0.01	0.01	Verified	URB2	Nucleolar protein required for normal metabolism of the rRNA primary transcript, proposed to be involved in ribosome biogenesis
YOR098C	1.29913	2.13246	5.80719	0.01	0.01	Verified	NUP1	Nuclear pore complex (NPC) subunit, involved in protein import/export and in export of RNAs, possible karyopherin release factor that accelerates release of karyopherin-cargo complexes after transport across NPC; potential Cdc28p substrate
YIL172C	1.29696	1.98029	4.61841	0.01	0.01	Uncharacterized	YIL172C	Putative protein of unknown function with similarity to glucosidases; green fluorescent protein (GFP)-fusion protein localizes to the cytoplasm
YKL215C	1.29523	2.24842	6.07305	0.01	0.01	Uncharacterized	YKL215C	Putative protein of unknown function; green fluorescent protein (GFP)-fusion protein localizes to the cytoplasm
YDL238C	1.29216	2.43397	5.04753	0.01	0.01	Verified	GUD1	Guanine deaminase, a catabolic enzyme of the guanine salvage pathway producing xanthine and ammonia from guanine; activity is low in exponentially-growing cultures but expression is increased in post-diauxic and stationary-phase cultures
YCR073C	1.29128	1.952	6.62741	0.01	0.01	Verified	SSK22	MAP kinase kinase kinase of the HOG1 mitogen-activated signaling pathway; functionally redundant with, and homologous to, Ssk2p; interacts with and is activated by Ssk1p; phosphorylates Pbs2p
YAR020C	1.29032	2.31899	6.13002	0.01	0.01	Verified	PAU7	Part of 23-member seripauperin multigene family, active during alcoholic fermentation, regulated by anaerobiosis, inhibited by oxygen, repressed by heme
YMR282C	1.27595	2.19776	5.78544	0.01	0.01	Verified	AEP2	Mitochondrial protein, likely involved in translation of the mitochondrial OLI1 mRNA; exhibits genetic interaction with the OLI1 mRNA 5'-untranslated leader
YML058W	1.27311	2.34763	4.5735	0.01	0.01	Verified	SML1	Ribonucleotide reductase inhibitor involved in regulating dNTP production; regulated by Mec1p and Rad53p during DNA damage and S phase
YNR023W	1.26773	2.3912	5.65635	0.01	0.01	Verified	SNF12	73 kDa subunit of the SWI/SNF chromatin remodeling complex involved in transcriptional regulation; homolog of Rsc6p subunit of the RSC chromatin remodeling complex; deletion mutants are temperature-sensitive
YBR281C	1.26327	1.98739	5.48019	0.01	0.01	Verified	DUG2	Probable di- and tri-peptidase; forms a complex with Dug1p and Dug3p to degrade glutathione (GSH) and other peptides containing a gamma-glu-X bond in an alternative pathway to GSH degradation by gamma-glutamyl transpeptidase (Ecm38p)
YJR149W	1.26312	2.09803	4.03964	0.01	0.01	Uncharacterized	YJR149W	Putative protein of unknown function; green fluorescent protein (GFP)-fusion protein localizes to the cytoplasm
YMR199W	1.26237	2.21119	5.98688	0.01	0.01	Verified	CLN1	G1 cyclin involved in regulation of the cell cycle; activates Cdc28p kinase to promote the G1 to S phase transition; late G1 specific expression depends on transcription factor complexes, MBF (Swi6p-Mbp1p) and SBF (Swi6p-Swi4p)
YGL184C	1.26023	3.48604	8.17509	0.01	0.112495	Verified	STR3	Cystathionine beta-lyase, converts cystathionine into homocysteine
YPR164W	1.25673	2.387	4.29913	0.01	0.01	Verified	MMS1	Protein that acts with Mms22p in a repair pathway that may be involved in resolving replication intermediates or preventing the damage caused by blocked replication forks; implicated in regulation of Ty1 transposition
YLR387C	1.25541	2.97008	6.13335	0.01	0.0283426	Verified	REH1	Protein of unknown function, similar to Rei1p but not involved in bud growth; contains dispersed C2H2 zinc finger domains
YLR335W	1.25255	1.98584	5.12559	0.01	0.01	Verified	NUP2	Nucleoporin involved in nucleocytoplasmic transport, binds to either the nucleoplasmic or cytoplasmic faces of the nuclear pore complex depending on Ran-GTP levels; also has a role in chromatin organization
YBL014C	1.24993	2.08707	5.54368	0.01	0.01	Verified	RRN6	Protein involved in the transcription of 35S rRNA genes by RNA polymerase I; component of the core factor (CF) complex also composed of Rrn11p, Rrn7p and TATA-binding protein
YBR068C	1.24938	2.28995	5.24513	0.01	0.01	Verified	BAP2	High-affinity leucine permease, functions as a branched-chain amino acid permease involved in the uptake of leucine, isoleucine and valine; contains 12 predicted transmembrane domains
YDL038C	1.24857	2.30366	7.78846	0.01	0.01	NA	YDL038C	NA
YML118W	1.24149	2.41551	6.946	0.01	0.01	Verified	NGL3	Putative endonuclease, has a domain similar to a magnesium-dependent endonuclease motif in mRNA deadenylase Ccr4p; similar to Ngl1p and Ngl2p
YGR294W	1.24011	2.12937	7.03506	0.01	0.01	Uncharacterized	YGR294W	Putative protein of unknown function
YJR155W	1.23957	2.03713	7.38819	0.01	0.01	Verified	AAD10	Putative aryl-alcohol dehydrogenase with similarity to P. chrysosporium aryl-alcohol dehydrogenase; mutational analysis has not yet revealed a physiological role
YGR140W	1.23917	2.0739	4.72045	0.01	0.01	Verified	CBF2	Essential kinetochore protein, component of the CBF3 multisubunit complex that binds to the CDEIII region of the centromere; Cbf2p also binds to the CDEII region possibly forming a different multimeric complex, ubiquitinated in vivo
YFR019W	1.23072	2.42508	5.62122	0.01	0.01	Verified	FAB1	1-phosphatidylinositol-3-phosphate 5-kinase; vacuolar membrane kinase that generates phosphatidylinositol (3,5)P2, which is involved in vacuolar sorting and homeostasis
YPL006W	1.22843	2.11324	4.65301	0.01	0.01	Verified	NCR1	Vacuolar membrane protein that transits through the biosynthetic vacuolar protein sorting pathway, involved in sphingolipid metabolism; glycoprotein and functional orthologue of human Niemann Pick C1 (NPC1) protein
YNL221C	1.22732	2.44871	4.31921	0.01	0.01	Verified	POP1	Subunit of both RNase MRP, which cleaves pre-rRNA, and nuclear RNase P, which cleaves tRNA precursors to generate mature 5' ends; binds to the RPR1 RNA subunit in RNase P
YDR313C	1.22572	2.44395	4.63755	0.01	0.01	Verified	PIB1	RING-type ubiquitin ligase of the endosomal and vacuolar membranes, binds phosphatidylinositol(3)-phosphate; contains a FYVE finger domain
YER073W	1.22073	2.46788	5.75119	0.01	0.01	Verified	ALD5	Mitochondrial aldehyde dehydrogenase, involved in regulation or biosynthesis of electron transport chain components and acetate formation; activated by K+; utilizes NADP+ as the preferred coenzyme; constitutively expressed
YDR159W	1.21785	2.16843	4.88611	0.01	0.01	Verified	SAC3	Nuclear pore-associated protein, forms a complex with Thp1p that is involved in transcription and in mRNA export from the nucleus
YBR136W	1.21705	2.09925	5.50412	0.01	0.01	Verified	MEC1	Genome integrity checkpoint protein and PI kinase superfamily member; signal transducer required for cell cycle arrest and transcriptional responses prompted by damaged or unreplicated DNA; monitors and participates in meiotic recombination
YKL120W	1.21661	2.86854	6.27694	0.01	0.01	Verified	OAC1	Mitochondrial inner membrane transporter, transports oxaloacetate, sulfate, thiosulfate, and isopropylmalate; member of the mitochondrial carrier family
YJR152W	1.21076	2.1182	5.8224	0.01	0.01	Verified	DAL5	Allantoin permease; ureidosuccinate permease; expression is constitutive but sensitive to nitrogen catabolite repression
YGR138C	1.2093	2.38257	5.23252	0.01	0.01	Verified	TPO2	Polyamine transport protein specific for spermine; localizes to the plasma membrane; transcription of TPO2 is regulated by Haa1p; member of the major facilitator superfamily
YBR149W	1.20894	2.50154	5.70449	0.01	0.01	Verified	ARA1	NADP+ dependent arabinose dehydrogenase, involved in carbohydrate metabolism; purified as homodimer; naturally occurs with a N-terminus degradation product
YGR071C	1.20459	2.9162	6.79961	0.01	0.01	Uncharacterized	YGR071C	Putative protein of unknown function; deletion mutant has increased glycogen accumulation; green fluorescent protein (GFP)-fusion protein localizes to the nucleus
YDL116W	1.19949	2.17249	7.96622	0.01	0.01	Verified	NUP84	Subunit of the nuclear pore complex (NPC), forms a subcomplex with Nup85p, Nup120p, Nup145p-C, Sec13p, and Seh1p that plays a role in nuclear mRNA export and NPC biogenesis
YJR140C	1.19639	2.28249	4.54585	0.01	0.01	Verified	HIR3	Subunit of the HIR complex, a nucleosome assembly complex involved in regulation of histone gene transcription; involved in position-dependent gene silencing and nucleosome reassembly
YMR086W	1.1939	3.02575	11.1935	0.01	0.0601591	Verified	YMR086W	Protein of unknown function that may interact with ribosomes, based on co-purification experiments; green fluorescent protein (GFP)-fusion protein localizes to the cell periphery; cAMP represses YMR086W expression
YBR145W	1.19015	2.03601	4.00601	0.01	0.01	Verified	ADH5	Alcohol dehydrogenase isoenzyme V; involved in ethanol production
YER015W	1.18821	2.6964	6.3924	0.01	0.01	Verified	FAA2	Long chain fatty acyl-CoA synthetase; accepts a wider range of acyl chain lengths than Faa1p, preferring C9:0-C13:0; involved in the activation of endogenous pools of fatty acids
YCL036W	1.18717	2.29779	4.16178	0.01	0.01	Verified	GFD2	Protein of unknown function, identified as a high-copy suppressor of a dbp5 mutation
YKL050C	1.1812	2.28018	5.17841	0.01	0.01	Verified	YKL050C	Protein of unknown function; the YKL050W protein is a target of the SCFCdc4 ubiquitin ligase complex and YKL050W transcription is regulated by Azf1p
YPL066W	1.17872	2.92475	6.90572	0.01	0.01	Uncharacterized	YPL066W	Putative protein of unknown function; green fluorescent protein (GFP)-fusion protein localizes to the bud neck and cytoplasm; null mutant is viable and exhibits growth defect on a non-fermentable (respiratory) carbon source
YLL064C	1.176	2.10353	4.71301	0.01	0.01	Uncharacterized	YLL064C	Putative protein of unknown function
YPL084W	1.17593	2.11301	4.65094	0.01	0.01	Verified	BRO1	Cytoplasmic class E vacuolar protein sorting (VPS) factor that coordinates deubiquitination in the multivesicular body (MVB) pathway by recruiting Doa4p to endosomes
YEL049W	1.16597	1.96451	5.70813	0.01	0.01	Verified	PAU2	Part of 23-member seripauperin multigene family encoded mainly in subtelomeric regions, active during alcoholic fermentation, regulated by anaerobiosis, negatively regulated by oxygen, repressed by heme
YMR250W	1.16285	1.94626	4.2979	0.01	0.01	Verified	GAD1	Glutamate decarboxylase, converts glutamate into gamma-aminobutyric acid (GABA) during glutamate catabolism; involved in response to oxidative stress
YJL151C	1.15096	2.0163	10.322	0.01	0.01	Verified	SNA3	Integral membrane protein localized to vacuolar intralumenal vesicles, computational analysis of large-scale protein-protein interaction data suggests a possible role in either cell wall synthesis or protein-vacuolar targeting
YJL042W	1.14333	2.53884	6.71729	0.01	0.01	Verified	MHP1	Microtubule-associated protein involved in assembly and stabilization of microtubules; overproduction results in cell cycle arrest at G2 phase; similar to Drosophila protein MAP and to mammalian MAP4 proteins
YMR190C	1.14144	2.86618	5.64433	0.01	0.01	Verified	SGS1	Nucleolar DNA helicase of the RecQ family involved in maintenance of genome integrity, regulates chromosome synapsis and meiotic crossing over; has similarity to human BLM and WRN helicases implicated in Bloom and Werner syndromes
YNR067C	1.13449	2.70293	5.43808	0.01	0.01	Verified	DSE4	Daughter cell-specific secreted protein with similarity to glucanases, degrades cell wall from the daughter side causing daughter to separate from mother
YBR295W	1.13044	2.6395	6.2852	0.01	0.01	Verified	PCA1	Cadmium transporting P-type ATPase; may also have a role in copper and iron homeostasis; stabilized by Cd binding, which prevents ubiquitination; S288C and other lab strains contain a G970R mutation which eliminates Cd transport function
YHL019C	1.12963	2.58837	5.90625	0.01	0.01	Verified	APM2	Protein of unknown function, homologous to the medium chain of mammalian clathrin-associated protein complex; involved in vesicular transport
YBR044C	1.12946	2.15062	5.47846	0.01	0.01	Verified	TCM62	Protein involved in the assembly of the mitochondrial succinate dehydrogenase complex; putative chaperone
YIL129C	1.12869	2.59638	5.308	0.01	0.01	Verified	TAO3	Component of the RAM signaling network that is involved in regulation of Ace2p activity and cellular morphogenesis, interacts with protein kinase Cbk1p and also with Kic1p
YPL126W	1.12556	2.93229	8.58474	0.01	0.01	Verified	NAN1	U3 snoRNP protein, component of the small (ribosomal) subunit (SSU) processosome containing U3 snoRNA; required for the biogenesis of18S rRNA
YLR143W	1.11777	2.2887	4.5318	0.01	0.01	Uncharacterized	YLR143W	Putative protein of unknown function; green fluorescent protein (GFP)-tagged protein localizes to the cytoplasm; YLR143W is not an essential gene
YIL111W	1.11264	2.22095	5.50314	0.01	0.01	Verified	COX5B	Subunit Vb of cytochrome c oxidase, which is the terminal member of the mitochondrial inner membrane electron transport chain; predominantly expressed during anaerobic growth while its isoform Va (Cox5Ap) is expressed during aerobic growth
YPL217C	1.11154	2.14603	5.01905	0.01	0.01	Verified	BMS1	Essential conserved nucleolar GTP-binding protein required for synthesis of 40S ribosomal subunits and for processing of the 35S pre-rRNA at sites A0, A1, and A2; interacts with Rcl1p, has similarity to Tsr1p
YOR348C	1.11082	2.55386	5.4343	0.01	0.01	Verified	PUT4	Proline permease, required for high-affinity transport of proline; also transports the toxic proline analog azetidine-2-carboxylate (AzC); PUT4 transcription is repressed in ammonia-grown cells
YDR135C	1.10978	1.94602	5.19411	0.01	0.01	Verified	YCF1	Vacuolar glutathione S-conjugate transporter of the ATP-binding cassette family, has a role in detoxifying metals such as cadmium, mercury, and arsenite; also transports unconjugated bilirubin; similar to human cystic fibrosis protein CFTR
YLL024C	1.10702	1.97243	4.8062	0.01	0.01	Verified	SSA2	ATP binding protein involved in protein folding and vacuolar import of proteins; member of heat shock protein 70 (HSP70) family; associated with the chaperonin-containing T-complex; present in the cytoplasm, vacuolar membrane and cell wall
YLR414C	1.10568	2.08744	4.00468	0.01	0.01	Uncharacterized	YLR414C	Putative protein of unknown function; localizes to the bud and cytoplasm; co-localizes with Sur7p in punctate patches in the plasma membrane; Hog1p is required for transcriptional induction in response to cell wall damage; paralog of Sur7p
YER109C	1.10523	2.30612	5.80269	0.01	0.01	Verified	FLO8	Transcription factor required for flocculation, diploid filamentous growth, and haploid invasive growth; genome reference strain S288C and most laboratory strains have a mutation in this gene
YML043C	1.0973	2.34941	6.63858	0.01	0.01	Verified	RRN11	Protein required for rDNA transcription by RNA polymerase I, component of the core factor (CF) of rDNA transcription factor, which also contains Rrn6p and Rrn7p
YJR030C	1.0948	2.05641	4.34792	0.01	0.01	Uncharacterized	YJR030C	Putative protein of unknown function; expression repressed in carbon limited vs carbon replete chemostat cultures; YJR030C is a non-essential gene
YOL016C	1.09372	2.21258	5.67292	0.01	0.01	Verified	CMK2	Calmodulin-dependent protein kinase; may play a role in stress response, many CA++/calmodulan dependent phosphorylation substrates demonstrated in vitro, amino acid sequence similar to Cmk1p and mammalian Cam Kinase II
YDR224C	1.08651	2.16447	4.6048	0.01	0.01	Verified	HTB1	Histone H2B, core histone protein required for chromatin assembly and chromosome function; nearly identical to HTB2; Rad6p-Bre1p-Lge1p mediated ubiquitination regulates transcriptional activation, meiotic DSB formation and H3 methylation
YER041W	1.08597	2.58772	5.26741	0.01	0.01	Verified	YEN1	Holliday junction resolvase; homolog of human GEN1 and has similarity to S. cerevisiae endonuclease Rth1p; potentially phosphorylated by Cdc28p
YMR109W	1.08289	2.07929	4.22858	0.01	0.01	Verified	MYO5	One of two type I myosins; contains proline-rich tail homology 2 (TH2) and SH3 domains; MYO5 deletion has little effect on growth, but myo3 myo5 double deletion causes severe defects in growth and actin cytoskeleton organization
YBR287W	1.08149	2.18942	5.76192	0.01	0.01	Uncharacterized	ZSP1	Protein of unknown function; green fluorescent protein (GFP)-fusion protein localizes to the ER; YBR287W is not an essential gene
YJR127C	1.08063	2.22846	6.21394	0.01	0.01	Verified	RSF2	Zinc-finger protein involved in transcriptional control of both nuclear and mitochondrial genes, many of which specify products required for glycerol-based growth, respiration, and other functions
YLL049W	1.07347	1.94988	3.96567	0.01	0.01	Verified	LDB18	Protein of unknown function; null mutant shows a reduced affinity for the alcian blue dye suggesting a decreased net negative charge of the cell surface
YER165W	1.07073	2.20403	4.93251	0.01	0.01	Verified	PAB1	Poly(A) binding protein, part of the 3'-end RNA-processing complex, mediates interactions between the 5' cap structure and the 3' mRNA poly(A) tail, involved in control of poly(A) tail length, interacts with translation factor eIF-4G
YBL105C	1.07004	2.39665	7.50008	0.01	0.01	Verified	PKC1	Protein serine/threonine kinase essential for cell wall remodeling during growth; localized to sites of polarized growth and the mother-daughter bud neck; homolog of the alpha, beta, and gamma isoforms of mammalian protein kinase C (PKC)
YHR010W	1.05718	2.2256	6.0596	0.01	0.01	Verified	RPL27A	Protein component of the large (60S) ribosomal subunit, nearly identical to Rpl27Bp and has similarity to rat L27 ribosomal protein
YML073C	1.05574	2.11426	4.62371	0.01	0.01	Verified	RPL6A	N-terminally acetylated protein component of the large (60S) ribosomal subunit, has similarity to Rpl6Bp and to rat L6 ribosomal protein; binds to 5.8S rRNA
YLR094C	1.05359	2.39495	5.18792	0.01	0.01	Verified	GIS3	Protein of unknown function
YHR178W	1.05236	2.13503	5.6805	0.01	0.01	Verified	STB5	Activator of multidrug resistance genes, forms a heterodimer with Pdr1p; contains a Zn(II)2Cys6 zinc finger domain that interacts with a PDRE (pleotropic drug resistance element) in vitro; binds Sin3p in a two-hybrid assay
YNR076W	1.05049	2.36057	5.06647	0.01	0.01	Verified	PAU6	Part of 23-member seripauperin multigene family encoded mainly in subtelomeric regions, active during alcoholic fermentation, regulated by anaerobiosis, negatively regulated by oxygen, repressed by heme
YGR204W	1.04848	2.0779	4.92754	0.01	0.01	Verified	ADE3	Cytoplasmic trifunctional enzyme C1-tetrahydrofolate synthase, involved in single carbon metabolism and required for biosynthesis of purines, thymidylate, methionine, and histidine
YDL211C	1.04836	2.00435	3.64597	0.01	0.01	Uncharacterized	YDL211C	Putative protein of unknown function; green fluorescent protein (GFP)-fusion protein localizes to the vacuole
YAL029C	1.04754	2.60805	6.60071	0.01	0.01	Verified	MYO4	One of two type V myosin motors (along with MYO2) involved in actin-based transport of cargos; required for mRNA transport, including ASH1 mRNA, and facilitating the growth and movement of ER tubules into the growing bud along with She3p
YOR127W	1.04074	2.14659	4.9454	0.01	0.01	Verified	RGA1	GTPase-activating protein for the polarity-establishment protein Cdc42p; implicated in control of septin organization, pheromone response, and haploid invasive growth
YLL028W	1.0407	1.96998	3.71545	0.01	0.01	Verified	TPO1	Polyamine transporter that recognizes spermine, putrescine, and spermidine; catalyzes uptake of polyamines at alkaline pH and excretion at acidic pH; phosphorylation enhances activity and sorting to the plasma membrane
YEL060C	1.03809	2.59843	4.49617	0.01	0.01	Verified	PRB1	Vacuolar proteinase B (yscB), a serine protease of the subtilisin family; involved in protein degradation in the vacuole and required for full protein degradation during sporulation
YLR357W	1.03466	2.16035	5.30243	0.01	0.01	Verified	RSC2	Component of the RSC chromatin remodeling complex; required for expression of mid-late sporulation-specific genes; involved in telomere maintenance
YKL164C	1.02953	2.39281	5.2051	0.01	0.01	Verified	PIR1	O-glycosylated protein required for cell wall stability; attached to the cell wall via beta-1,3-glucan; mediates mitochondrial translocation of Apn1p; expression regulated by the cell integrity pathway and by Swi5p during the cell cycle
YJL110C	1.02878	2.33177	4.94944	0.01	0.01	Verified	GZF3	GATA zinc finger protein and Dal80p homolog that negatively regulates nitrogen catabolic gene expression by competing with Gat1p for GATA site binding; function requires a repressive carbon source; dimerizes with Dal80p and binds to Tor1p
YJL221C	1.02873	1.96507	3.94366	0.01	0.01	Verified	FSP2	Protein of unknown function, expression is induced during nitrogen limitation
YLL019C	1.02652	2.16398	5.87891	0.01	0.01	Verified	KNS1	Nonessential putative protein kinase of unknown cellular role; member of the LAMMER family of protein kinases, which are serine/threonine kinases also capable of phosphorylating tyrosine residues
YJR001W	1.02624	2.31844	3.91722	0.01	0.01	Verified	AVT1	Vacuolar transporter, imports large neutral amino acids into the vacuole; member of a family of seven S. cerevisiae genes (AVT1-7) related to vesicular GABA-glycine transporters
YBR008C	1.02357	2.05624	4.71699	0.01	0.01	Verified	FLR1	Plasma membrane multidrug transporter of the major facilitator superfamily, involved in efflux of fluconazole, diazaborine, benomyl, methotrexate, and other drugs
YPL258C	1.02293	2.13338	4.6581	0.01	0.01	Verified	THI21	Hydroxymethylpyrimidine phosphate kinase, involved in the last steps in thiamine biosynthesis; member of a gene family with THI20 and THI22; functionally redundant with Thi20p
YGL062W	1.02232	1.98524	3.70605	0.01	0.01	Verified	PYC1	Pyruvate carboxylase isoform, cytoplasmic enzyme that converts pyruvate to oxaloacetate; highly similar to isoform Pyc2p but differentially regulated; mutations in the human homolog are associated with lactic acidosis
YML006C	1.01979	2.12269	4.80886	0.01	0.01	Verified	GIS4	CAAX box containing protein of unknown function, proposed to be involved in the RAS/cAMP signaling pathway
YIL069C	1.01894	2.07002	7.03248	0.01	0.01	Verified	RPS24B	Protein component of the small (40S) ribosomal subunit; identical to Rps24Ap and has similarity to rat S24 ribosomal protein
YNL118C	1.011	2.66732	5.86184	0.01	0.01	Verified	DCP2	Catalytic subunit of the Dcp1p-Dcp2p decapping enzyme complex, which removes the 5' cap structure from mRNAs prior to their degradation; member of the Nudix hydrolase family
YKL108W	1.0094	2.53976	4.40972	0.01	0.01	Verified	SLD2	Protein required for DNA replication, phosphorylated in S phase by S-phase cyclin-dependent kinases (Cdks), phosphorylation is essential for DNA replication and for complex formation with Dpb11p; potential Cdc28p substrate
YIL173W	1.00527	2.56747	6.72516	0.01	0.01	Verified	VTH1	Putative membrane glycoprotein with strong similarity to Vth2p and Pep1p/Vps10p, may be involved in vacuolar protein sorting
YDR206W	1.00289	2.36928	4.49971	0.01	0.01	Verified	EBS1	Protein involved in inhibition of translation and nonsense-mediated decay; interacts with cap binding protein Cdc33p and with Nam7p; localizes to P-bodies upon glucose starvation; mRNA abundance regulated by mRNA decay factors

## Sheet: ARF3
YORF	Mock_Corrected_L2R	SAM_Score	Fold_Change	FDR(%)	Local_FDR(%)	Status	Name	Description
YDR085C	2.64028	2.3686	8.90283	0.01	0.01	Verified	AFR1	Protein required for pheromone-induced projection (shmoo) formation; regulates septin architecture during mating; has an RVXF motif that mediates targeting of Glc7p to mating projections; interacts with Cdc12p
YBR203W	2.52271	3.02182	8.92594	0.01	0.105942	Verified	COS111	Protein required for resistance to the antifungal drug ciclopirox olamine; not related to the subtelomerically-encoded COS family; the authentic, non-tagged protein is detected in highly purified mitochondria in high-throughput studies
YLR383W	2.51348	3.21313	14.2739	0.01	0.132446	Verified	SMC6	Protein involved in structural maintenance of chromosomes; essential subunit of Mms21-Smc5-Smc6 complex; required for growth, DNA repair, interchromosomal and sister chromatid recombination; homologous to S. pombe rad18
YLR424W	2.49804	2.42973	11.7852	0.01	0.01	Verified	SPP382	Essential protein that forms a dimer with Ntr2p; also forms a trimer, with Ntr2p and Prp43p, that is involved in spliceosome disassembly; found also in a multisubunit complex with the splicing factor Clf1p; suppressor of prp38-1 mutation
YPR042C	2.49462	3.14001	10.9215	0.01	0.128978	Verified	PUF2	Member of the PUF protein family, which is defined by the presence of Pumilio homology domains that confer RNA binding activity; preferentially binds mRNAs encoding membrane-associated proteins
YBR097W	2.47182	2.71342	27.1961	0.01	0.01	Verified	VPS15	Myristoylated serine/threonine protein kinase involved in vacuolar protein sorting; functions as a membrane-associated complex with Vps34p; active form recruits Vps34p to the Golgi membrane; interacts with the GDP-bound form of Gpa1p
YJL047C	2.41716	2.94655	6.674	0.01	0.0762555	Verified	RTT101	Cullin subunit of a Roc1p-dependent E3 ubiquitin ligase complex; deletion phenotype suggests a role in anaphase progression; interacts with Mms22p and implicated in Mms22-dependent DNA repair; modified by the ubiquitin-like protein, Rub1p
YHR073W	2.38629	3.14372	22.2508	0.01	0.129325	Verified	OSH3	Member of an oxysterol-binding protein family with seven members in S. cerevisiae; family members have overlapping, redundant functions in sterol metabolism and collectively perform a function essential for viability
YAL028W	2.38164	2.72331	7.02856	0.01	0.01	Verified	FRT2	Tail-anchored endoplasmic reticulum membrane protein, interacts with homolog Frt1p but is not a substrate of calcineurin (unlike Frt1p), promotes growth in conditions of high Na+, alkaline pH, or cell wall stress; potential Cdc28p substrate
YGL131C	2.33996	2.76825	11.3404	0.01	0.01	Verified	SNT2	DNA binding protein with similarity to the S. pombe Snt2 protein; computational analysis suggests a role in regulation of expression of genes encoding amine transporters
YDR143C	2.33847	2.31813	10.1544	0.01	0.01	Verified	SAN1	Ubiquitin-protein ligase, involved in the proteasome-dependent degradation of aberrant nuclear proteins
YOR038C	2.3336	2.72381	12.7295	0.01	0.01	Verified	HIR2	Subunit of the HIR complex, a nucleosome assembly complex involved in regulation of histone gene transcription; recruits Swi-Snf complexes to histone gene promoters; promotes heterochromatic gene silencing with Asf1p
YGR149W	2.33238	2.6083	10.8221	0.01	0.01	Uncharacterized	YGR149W	Putative protein of unknown function; predicted to be an integal membrane protein
YGR140W	2.26856	3.78276	17.0164	0.01	0.0542325	Verified	CBF2	Essential kinetochore protein, component of the CBF3 multisubunit complex that binds to the CDEIII region of the centromere; Cbf2p also binds to the CDEII region possibly forming a different multimeric complex, ubiquitinated in vivo
YPR031W	2.2449	2.48399	7.51437	0.01	0.01	Verified	NTO1	Subunit of the NuA3 histone acetyltransferase complex that acetylates histone H3; contains PHD finger domain that interacts with methylated histone H3
YNL172W	2.22942	3.30445	9.46606	0.01	0.128579	Verified	APC1	Largest subunit of the Anaphase-Promoting Complex/Cyclosome (APC/C), which is a ubiquitin-protein ligase required for degradation of anaphase inhibitors, including mitotic cyclins, during the metaphase/anaphase transition
YNL094W	2.21482	2.67865	5.86047	0.01	0.01	Verified	APP1	Protein of unknown function, interacts with Rvs161p and Rvs167p; computational analysis of protein-protein interactions in large-scale studies suggests a possible role in actin filament organization
YLR425W	2.2115	3.17734	12.3656	0.01	0.131607	Verified	TUS1	Guanine nucleotide exchange factor (GEF) that functions to modulate Rho1p activity as part of the cell integrity signaling pathway; multicopy suppressor of tor2 mutation and ypk1 ypk2 double mutation; potential Cdc28p substrate
YML035C	2.20817	2.81987	9.87094	0.01	0.01	Verified	AMD1	AMP deaminase, tetrameric enzyme that catalyzes the deamination of AMP to form IMP and ammonia; may be involved in regulation of intracellular adenine nucleotide pools
YPL147W	2.20741	3.08301	5.47169	0.01	0.120969	Verified	PXA1	Subunit of a heterodimeric peroxisomal ATP-binding cassette transporter complex (Pxa1p-Pxa2p), required for import of long-chain fatty acids into peroxisomes; similarity to human adrenoleukodystrophy transporter and ALD-related proteins
YGL047W	2.1895	3.65038	10.0109	0.01	0.0768049	Verified	ALG13	Catalytic component of UDP-GlcNAc transferase, required for the second step of dolichyl-linked oligosaccharide synthesis; anchored to the ER membrane via interaction with Alg14p; similar to bacterial and human glycosyltransferases
YKR002W	2.17881	2.42759	5.4806	0.01	0.01	Verified	PAP1	Poly(A) polymerase, one of three factors required for mRNA 3'-end polyadenylation, forms multiprotein complex with polyadenylation factor I (PF I), also required for mRNA nuclear export; may also polyadenylate rRNAs
YOL015W	2.17204	2.3422	13.1278	0.01	0.01	Verified	IRC10	Putative protein of unknown function; null mutant displays increased levels of spontaneous Rad52p foci
YHR080C	2.15758	2.56956	13.1313	0.01	0.01	Verified	YHR080C	Protein of unknown function that may interact with ribosomes, based on co-purification experiments; the authentic, non-tagged protein is detected in highly purified mitochondria in high-throughput studies
YJL102W	2.15383	2.81838	11.3896	0.01	0.01	Verified	MEF2	Mitochondrial elongation factor involved in translational elongation
YMR172W	2.14921	2.96404	5.73937	0.01	0.0843798	Verified	HOT1	Transcription factor required for the transient induction of glycerol biosynthetic genes GPD1 and GPP2 in response to high osmolarity; targets Hog1p to osmostress responsive promoters; has similarity to Msn1p and Gcr1p
YOR249C	2.14047	2.51273	7.17136	0.01	0.01	Verified	APC5	Subunit of the Anaphase-Promoting Complex/Cyclosome (APC/C), which is a ubiquitin-protein ligase required for degradation of anaphase inhibitors, including mitotic cyclins, during the metaphase/anaphase transition
YNL325C	2.10481	2.63459	15.4031	0.01	0.01	Verified	FIG4	Phosphatidylinositol 3,5-bisphosphate (PtdIns[3,5]P) phosphatase; required for efficient mating and response to osmotic shock; physically associates with and regulated by Vac14p; contains a SAC1-like domain
YPR091C	2.10376	3.10823	9.67794	0.01	0.125154	Verified	YPR091C	Putative protein of unknown function; may interact with ribosomes, based on co-purification experiments; green fluorescent protein (GFP)-fusion protein localizes to the endoplasmic reticulum; YPR091C is not an essential gene
YPR085C	2.10256	3.47681	10.072	0.01	0.10662	Verified	ASA1	Putative protein of unknown function; subunit of the ASTRA complex (Rvb1p, Rvb2p, Tra1p, Tti1p, Tti2, Asa1p and Tra1p) which is part of the chromatin remodeling machinery
YNR058W	2.10004	3.10437	9.18822	0.01	0.124582	Verified	BIO3	7,8-diamino-pelargonic acid aminotransferase (DAPA), catalyzes the second step in the biotin biosynthesis pathway; BIO3 is in a cluster of 3 genes (BIO3, BIO4, and BIO5) that mediate biotin synthesis
YDR259C	2.09399	2.99611	11.2554	0.01	0.0973051	Verified	YAP6	Putative basic leucine zipper (bZIP) transcription factor; overexpression increases sodium and lithium tolerance; computational analysis suggests a role in regulation of expression of genes involved in carbohydrate metabolism
YOR017W	2.08855	2.3905	15.6087	0.01	0.01	Verified	PET127	Protein with a role in 5'-end processing of mitochondrial RNAs, located in the mitochondrial membrane
YDR131C	2.08648	4.05734	12.7771	0.01	0.0141495	Uncharacterized	YDR131C	F-box protein, substrate-specific adaptor subunit that recruits substrates to a core ubiquitination complex
YHR102W	2.07923	3.46697	12.9015	0.01	0.108186	Verified	KIC1	Protein kinase of the PAK/Ste20 kinase family, required for cell integrity possibly through regulating 1,6-beta-glucan levels in the wall; physically interacts with Cdc31p (centrin), which is a component of the spindle pole body
YGR012W	2.07383	2.59592	22.8447	0.01	0.01	Verified	YGR012W	Putative cysteine synthase, localized to the mitochondrial outer membrane
YDL027C	2.05305	3.40218	8.40827	0.01	0.117749	Uncharacterized	YDL027C	Putative protein of unknown function; the authentic, non-tagged protein is detected in highly purified mitochondria in high-throughput studies; YDL027C is not an essential gene
YJR090C	2.0462	3.66898	7.5588	0.01	0.0735616	Verified	GRR1	F-box protein component of the SCF ubiquitin-ligase complex; involved in carbon catabolite repression, glucose-dependent divalent cation transport, high-affinity glucose transport, morphogenesis, and sulfite detoxification
YKR103W	2.04165	2.76102	11.232	0.01	0.01	Verified	NFT1	Putative transporter of the multidrug resistance-associated protein (MRP) subfamily; adjacent ORFs YKR103W and YKR104W are merged in different strain backgrounds.
YNL144C	2.03337	2.58568	8.30311	0.01	0.01	Uncharacterized	YNL144C	Putative protein of unknown function; the authentic, non-tagged protein is detected in highly purified mitochondria in high-throughput studies; YNL144C is not an essential gene
YNL250W	2.03293	2.48347	20.0412	0.01	0.01	Verified	RAD50	Subunit of MRX complex, with Mre11p and Xrs2p, involved in processing double-strand DNA breaks in vegetative cells, initiation of meiotic DSBs, telomere maintenance, and nonhomologous end joining
YKL188C	2.02529	2.42039	8.9979	0.01	0.01	Verified	PXA2	Subunit of a heterodimeric peroxisomal ATP-binding cassette transporter complex (Pxa1p-Pxa2p), required for import of long-chain fatty acids into peroxisomes; similarity to human adrenoleukodystrophy transporter and ALD-related proteins
YHR091C	2.02292	2.47859	12.7518	0.01	0.01	Verified	MSR1	Mitochondrial arginyl-tRNA synthetase
YKL033W	2.02153	3.1372	17.5331	0.01	0.128701	Verified	TTI1	Putative protein of unknown function; subunit of the ASTRA complex which is part of the chromatin remodeling machinery; similar to S. pombe Tti1p; detected in highly purified mitochondria in high-throughput studies
YKL126W	2.02001	3.20042	5.69904	0.01	0.132323	Verified	YPK1	Serine/threonine protein kinase required for receptor-mediated endocytosis; involved in sphingolipid-mediated and cell integrity signaling pathways; localized to the bud neck, cytosol and plasma membrane; homolog of mammalian kinase SGK
YDL077C	2.01297	4.01534	13.2644	0.01	0.0196432	Verified	VAM6	Vacuolar protein that plays a critical role in the tethering steps of vacuolar membrane fusion by facilitating guanine nucleotide exchange on small guanosine triphosphatase Ypt7p
YKR101W	2.01243	3.03581	10.6003	0.01	0.110035	Verified	SIR1	Protein involved in repression of transcription at the silent mating-type loci HML and HMR; recruitment to silent chromatin requires interactions with Orc1p and with Sir4p, through a common Sir1p domain; binds to centromeric chromatin
YML061C	2.00689	2.86856	11.1858	0.01	0.0297398	Verified	PIF1	DNA helicase involved in telomere formation and elongation; acts as a catalytic inhibitor of telomerase; also plays a role in repair and recombination of mitochondrial DNA
YNL080C	1.98564	2.42194	6.03472	0.01	0.01	Verified	EOS1	Protein involved in N-glycosylation; deletion mutation confers sensitivity to exidative stress and shows synthetic lethality with mutations in the spindle checkpoint genes BUB3 and MAD1; YNL080C is not an essential gene
YIL031W	1.98013	2.64423	9.50498	0.01	0.01	Verified	ULP2	Peptidase that deconjugates Smt3/SUMO-1 peptides from proteins, plays a role in chromosome cohesion at centromeric regions and recovery from checkpoint arrest induced by DNA damage or DNA replication defects; potential Cdc28p substrate
YNL102W	1.97988	3.0451	8.94827	0.01	0.11253	Verified	POL1	Catalytic subunit of the DNA polymerase I alpha-primase complex, required for the initiation of DNA replication during mitotic DNA synthesis and premeiotic DNA synthesis
YGR198W	1.97918	2.80003	6.62298	0.01	0.01	Verified	YPP1	Cargo-transport protein involved in endocytosis; interacts with phosphatidylinositol-4-kinase Stt4; GFP-fusion protein localizes to the cytoplasm; YGR198W is an essential gene
YKL205W	1.9673	2.90471	16.7107	0.01	0.0534927	Verified	LOS1	Nuclear pore protein involved in nuclear export of pre-tRNA
YEL053C	1.96622	2.3285	4.80574	0.01	0.01	Verified	MAK10	Non-catalytic subunit of N-terminal acetyltransferase of the NatC type, required for replication of dsRNA virus; expression is glucose-repressible
YBL060W	1.95789	3.01596	6.64198	0.01	0.1041	Verified	YEL1	Guanine nucleotide exchange factor specific for Arf3p; localized to the bud neck and tip; required for localization of Arf3p to the bud neck and tip
YNL082W	1.95232	2.45899	5.82944	0.01	0.01	Verified	PMS1	ATP-binding protein required for mismatch repair in mitosis and meiosis; functions as a heterodimer with Mlh1p, binds double- and single-stranded DNA via its N-terminal domain, similar to E. coli MutL
YPL151C	1.95104	2.42611	8.04397	0.01	0.01	Verified	PRP46	Splicing factor that is found in the Cef1p subcomplex of the spliceosome
YDR208W	1.94539	2.54394	7.23258	0.01	0.01	Verified	MSS4	Phosphatidylinositol-4-phosphate 5-kinase, involved in actin cytoskeleton organization and cell morphogenesis; multicopy suppressor of stt4 mutation
YBL085W	1.93407	2.31891	3.83263	0.01	0.01	Verified	BOI1	Protein implicated in polar growth, functionally redundant with Boi2p; interacts with bud-emergence protein Bem1p; contains an SH3 (src homology 3) domain and a PH (pleckstrin homology) domain
YKR058W	1.93186	2.56801	7.83858	0.01	0.01	Verified	GLG1	Self-glucosylating initiator of glycogen synthesis, also glucosylates n-dodecyl-beta-D-maltoside; similar to mammalian glycogenin
YPR055W	1.92105	2.65598	14.1341	0.01	0.01	Verified	SEC8	Essential 121kDa subunit of the exocyst complex (Sec3p, Sec5p, Sec6p, Sec8p, Sec10p, Sec15p, Exo70p, and Exo84p), which has the essential function of mediating polarized targeting of secretory vesicles to active sites of exocytosis
YLL058W	1.92009	2.72967	8.94391	0.01	0.01	Uncharacterized	YLL058W	Putative protein of unknown function with similarity to Str2p, which is a cystathionine gamma-synthase important in sulfur metabolism; YLL058W is not an essential gene
YOR207C	1.91657	2.38944	8.46141	0.01	0.01	Verified	RET1	Second-largest subunit of RNA polymerase III, which is responsible for the transcription of tRNA and 5S RNA genes, and other low molecular weight RNAs
YDR420W	1.91656	3.10392	13.0789	0.01	0.124514	Verified	HKR1	Serine/threonine rich cell surface protein; osmosensor; involved in the regulation of cell wall beta-1,3 glucan synthesis, bud site selection and hyperosmotic response; overexpression confers resistance to Hansenula mrakii killer toxin HM-1
YLR443W	1.9039	2.65344	7.90177	0.01	0.01	Verified	ECM7	Non-essential putative integral membrane protein; mutant has cell wall defects; transcription is induced under conditions of zinc deficiency
YEL023C	1.89727	2.32914	12.7309	0.01	0.01	Uncharacterized	YEL023C	Putative protein of unknown function; expression is increased greatly during sporulation; YEL023C is not an essential gene
YHR166C	1.88876	3.08713	6.18976	0.01	0.121727	Verified	CDC23	Subunit of the Anaphase-Promoting Complex/Cyclosome (APC/C), which is a ubiquitin-protein ligase required for degradation of anaphase inhibitors, including mitotic cyclins, during the metaphase/anaphase transition
YOL045W	1.88457	2.53056	10.3446	0.01	0.01	Verified	PSK2	One of two (see also PSK1) PAS domain containing S/T protein kinases; regulates sugar flux and translation in response to an unknown metabolite by phosphorylating Ugp1p and Gsy2p (sugar flux) and Caf20p, Tif11p and Sro9p (translation)
YHR045W	1.88452	2.63222	7.16922	0.01	0.01	Uncharacterized	YHR045W	Putative protein of unknown function; green fluorescent protein (GFP)-fusion protein localizes to the endoplasmic reticulum
YFL020C	1.88359	2.65098	5.61636	0.01	0.01	Verified	PAU5	Part of 23-member seripauperin multigene family encoded mainly in subtelomeric regions, active during alcoholic fermentation, regulated by anaerobiosis, negatively regulated by oxygen, repressed by heme
YJL132W	1.88237	2.45473	6.67338	0.01	0.01	Uncharacterized	YJL132W	Putative protein of unknown function; localizes to the membrane fraction; possible Zap1p-regulated target gene induced by zinc deficiency; YJL132W is a non-essential gene
YBR145W	1.87983	2.44019	6.4614	0.01	0.01	Verified	ADH5	Alcohol dehydrogenase isoenzyme V; involved in ethanol production
YJR155W	1.87297	2.5608	11.4607	0.01	0.01	Verified	AAD10	Putative aryl-alcohol dehydrogenase with similarity to P. chrysosporium aryl-alcohol dehydrogenase; mutational analysis has not yet revealed a physiological role
YCR038C	1.87151	2.42896	5.68605	0.01	0.01	Verified	BUD5	GTP/GDP exchange factor for Rsr1p (Bud1p) required for both axial and bipolar budding patterns; mutants exhibit random budding in all cell types
YHL021C	1.87087	2.40091	6.80174	0.01	0.01	Uncharacterized	FMP12	Putative protein of unknown function; the authentic, non-tagged protein is detected in highly purified mitochondria in high-throughput studies
YDR061W	1.86835	2.69312	9.36887	0.01	0.01	Uncharacterized	YDR061W	Protein with similarity to ATP-binding cassette (ABC) transporter family members; lacks predicted membrane-spanning regions; transcriptionally activated by Yrm1p along with genes involved in multidrug resistance
YLR288C	1.86732	2.64476	10.6017	0.01	0.01	Verified	MEC3	DNA damage and meiotic pachytene checkpoint protein; subunit of a heterotrimeric complex (Rad17p-Mec3p-Ddc1p) that forms a sliding clamp, loaded onto partial duplex DNA by a clamp loader complex; homolog of human and S. pombe Hus1
YJR106W	1.86545	3.54992	8.56443	0.01	0.0943631	Verified	ECM27	Non-essential protein of unknown function
YGR156W	1.86537	2.76808	6.43302	0.01	0.01	Verified	PTI1	Essential protein that is a component of CPF (cleavage and polyadenylation factor); involved in 3' end formation of snoRNA and mRNA; interacts directly with Pta1p; has similarity to mammalian Cleavage-Stimulation Factor CstF-64
YOL145C	1.86484	2.68873	10.3645	0.01	0.01	Verified	CTR9	Component of the Paf1p complex, which is a large complex that binds to and modulates the activity of RNA polymerase II and is required for expression of a subset of genes, including cyclin genes; contains TPR repeats
YDR475C	1.86305	2.54555	10.2567	0.01	0.01	Verified	JIP4	Protein of unknown function; previously annotated as two separate ORFs, YDR474C and YDR475C, which were merged as a result of corrections to the systematic reference sequence
YGR070W	1.86152	2.65938	6.22554	0.01	0.01	Verified	ROM1	GDP/GTP exchange protein (GEP) for Rho1p; mutations are synthetically lethal with mutations in rom2, which also encodes a GEP
YGL184C	1.85956	3.77385	12.6713	0.01	0.0557018	Verified	STR3	Cystathionine beta-lyase, converts cystathionine into homocysteine
YGR141W	1.85633	2.83918	6.48524	0.01	0.01	Verified	VPS62	Vacuolar protein sorting (VPS) protein required for cytoplasm to vacuole targeting of proteins
YDR200C	1.85552	2.77288	6.45542	0.01	0.01	Verified	VPS64	Cytoplasmic protein required for cytoplasm to vacuole targeting of proteins; forms a complex with Far3p, Far7p, Far10p, and Far11p that is involved in pheromone-induced cell cycle arrest; also localized to the endoplasmic reticulum membrane
YJL181W	1.85334	3.17921	5.92416	0.01	0.131689	Uncharacterized	YJL181W	Putative protein of unknown function; expression is cell-cycle regulated as shown by microarray analysis
YNL026W	1.84569	2.82777	12.4174	0.01	0.01	Verified	SAM50	Essential component of the Sorting and Assembly Machinery (SAM or Tob complex) of the mitochondrial outer membrane, which binds precursors of beta-barrel proteins and facilitates their outer membrane insertion; homologous to bacterial Omp85
YJR010W	1.83945	2.42494	5.94859	0.01	0.01	Verified	MET3	ATP sulfurylase, catalyzes the primary step of intracellular sulfate activation, essential for assimilatory reduction of sulfate to sulfide, involved in methionine metabolism
YOR291W	1.83933	2.74921	7.15192	0.01	0.01	Verified	YPK9	Vacuolar protein of unknown function; shares sequence similarity with the type V P-type ATPase Spf1p; null mutant is hypersensitive to manganese; homolog of human ATP13A2 (PARK9), mutations in which are associated with Parkinson disease 9
YOR328W	1.83787	2.51478	6.62555	0.01	0.01	Verified	PDR10	ATP-binding cassette (ABC) transporter, multidrug transporter involved in the pleiotropic drug resistance network; regulated by Pdr1p and Pdr3p
YOL025W	1.83244	2.67971	7.51678	0.01	0.01	Verified	LAG2	Protein involved in determination of longevity; LAG2 gene is preferentially expressed in young cells; overexpression extends the mean and maximum life span of cells
YNL022C	1.82249	2.6119	12.3697	0.01	0.01	Uncharacterized	YNL022C	Putative protein of unknown function with seven beta-strand methyltransferase motif similar to NOP2/YNL061W; green fluorescent protein (GFP)-fusion protein localizes to a single spot in the nucleus; YNL022C is not an essential gene
YJR036C	1.82196	3.61777	8.7788	0.01	0.0825183	Verified	HUL4	Protein with similarity to hect domain E3 ubiquitin-protein ligases, not essential for viability
YFL016C	1.80986	2.47484	8.08251	0.01	0.01	Verified	MDJ1	Co-chaperone that stimulates the ATPase activity of the HSP70 protein Ssc1p; involved in protein folding/refolding in the mitochodrial matrix; required for proteolysis of misfolded proteins; member of the HSP40 (DnaJ) family of chaperones
YNL304W	1.80937	2.48493	11.2717	0.01	0.01	Verified	YPT11	Rab-type small GTPase that interacts with the C-terminal tail domain of Myo2p to mediate distribution of mitochondria to daughter cells
YGR090W	1.80859	2.40369	7.95091	0.01	0.01	Verified	UTP22	Possible U3 snoRNP protein involved in maturation of pre-18S rRNA, based on computational analysis of large-scale protein-protein interaction data
YLR266C	1.80644	2.99262	9.66152	0.01	0.0960175	Verified	PDR8	Transcription factor; targets include ATP-binding cassette (ABC) transporters, major facilitator superfamily transporters, and other genes involved in the pleiotropic drug resistance (PDR) phenomenon
YJR046W	1.80434	3.92339	7.66791	0.01	0.0324452	Verified	TAH11	DNA replication licensing factor, required for pre-replication complex assembly
YER039C	1.80428	2.43646	5.85673	0.01	0.01	Verified	HVG1	Protein of unknown function, has homology to Vrg4p
YGR204W	1.8013	2.47044	8.30329	0.01	0.01	Verified	ADE3	Cytoplasmic trifunctional enzyme C1-tetrahydrofolate synthase, involved in single carbon metabolism and required for biosynthesis of purines, thymidylate, methionine, and histidine
YBR281C	1.80096	3.0257	13.6993	0.01	0.107119	Verified	DUG2	Probable di- and tri-peptidase; forms a complex with Dug1p and Dug3p to degrade glutathione (GSH) and other peptides containing a gamma-glu-X bond in an alternative pathway to GSH degradation by gamma-glutamyl transpeptidase (Ecm38p)
YFR022W	1.80002	2.93517	11.5146	0.01	0.0705427	Verified	ROG3	Protein that binds the ubiquitin ligase Rsp5p via its 2 PY motifs; has similarity to Rod1p; mutation suppresses the temperature sensitivity of an mck1 rim11 double mutant; proposed to regulate the endocytosis of plasma membrane proteins
YLR231C	1.79975	2.56238	9.06353	0.01	0.01	Verified	BNA5	Kynureninase, required for the de novo biosynthesis of NAD from tryptophan via kynurenine; expression regulated by Hst1p
YLL021W	1.79803	2.81218	9.38018	0.01	0.01	Verified	SPA2	Component of the polarisome, which functions in actin cytoskeletal organization during polarized growth; acts as a scaffold for Mkk1p and Mpk1p cell wall integrity signaling components; potential Cdc28p substrate
YMR034C	1.7942	3.3635	8.75325	0.01	0.12266	Uncharacterized	YMR034C	Putative transporter, member of the SLC10 carrier family; identified in a transposon mutagenesis screen as a gene involved in azole resistance; YMR034C is not an essential gene
YDL199C	1.79381	2.83662	11.9276	0.01	0.01	Uncharacterized	YDL199C	Putative transporter, member of the sugar porter family
YOL154W	1.7868	2.51644	12.3462	0.01	0.01	Verified	ZPS1	Putative GPI-anchored protein; transcription is induced under low-zinc conditions, as mediated by the Zap1p transcription factor, and at alkaline pH
YKL079W	1.78595	2.96719	10.6949	0.01	0.0857602	Verified	SMY1	Protein that interacts with Myo2p, proposed to be involved in exocytosis; N-terminal domain is related to the motor domain of kinesins
YMR044W	1.77055	2.9481	6.4199	0.01	0.0770077	Verified	IOC4	Member of a complex (Isw1b) with Isw1p and Ioc2p that exhibits nucleosome-stimulated ATPase activity and acts within coding regions to coordinate transcription elongation with termination and processing, contains a PWWP motif
YPR120C	1.77052	2.83335	8.57293	0.01	0.01	Verified	CLB5	B-type cyclin involved in DNA replication during S phase; activates Cdc28p to promote initiation of DNA synthesis; functions in formation of mitotic spindles along with Clb3p and Clb4p; most abundant during late G1 phase
YGR221C	1.75933	2.6358	5.76523	0.01	0.01	Verified	TOS2	Protein involved in localization of Cdc24p to the site of bud growth; may act as a membrane anchor; localizes to the bud neck and bud tip; potentially phosphorylated by Cdc28p
YOR188W	1.75709	2.6753	10.1389	0.01	0.01	Verified	MSB1	Protein involved in positive regulation of both 1,3-beta-glucan synthesis and the Pkc1p-MAPK pathway, potential Cdc28p substrate; multicopy suppressor of temperature-sensitive mutations in CDC24 and CDC42, and of mutations in BEM4
YLR024C	1.75458	3.0539	8.89685	0.01	0.114734	Verified	UBR2	Cytoplasmic ubiquitin-protein ligase (E3); required for ubiquitylation of Rpn4p; mediates formation of a Mub1p-Ubr2p-Rad6p complex
YER033C	1.75261	3.54705	9.53335	0.01	0.0948578	Verified	ZRG8	Protein of unknown function; authentic, non-tagged protein is detected in highly purified mitochondria in high-throughput studies; GFP-fusion protein is localized to the cytoplasm; transcription induced under conditions of zinc deficiency
YMR179W	1.75248	2.55982	5.91508	0.01	0.01	Verified	SPT21	Protein required for normal transcription at several loci including HTA2-HTB2 and HHF2-HHT2, but not required at the other histone loci; functionally related to Spt10p; involved in telomere maintenance
YPR089W	1.74704	2.50459	4.48406	0.01	0.01	Uncharacterized	YPR090W	Protein of unknown function; exhibits genetic interaction with ERG11 and protein-protein interaction with Hsp82p
YHR171W	1.74672	3.61889	12.8074	0.01	0.0823216	Verified	ATG7	Autophagy-related protein and dual specificity member of the E1 family of ubiquitin-activating enzymes; mediates the conjugation of Atg12p with Atg5p and Atg8p with phosphatidylethanolamine, required steps in autophagosome formation
YDL194W	1.73995	2.37674	4.35046	0.01	0.01	Verified	SNF3	Plasma membrane glucose sensor that regulates glucose transport; has 12 predicted transmembrane segments; long cytoplasmic C-terminal tail is required for low glucose induction of hexose transporter genes HXT2 and HXT4
YNR045W	1.73805	3.64038	10.6928	0.01	0.0785544	Verified	PET494	Mitochondrial translational activator specific for the COX3 mRNA, acts together with Pet54p and Pet122p; located in the mitochondrial inner membrane
YGL156W	1.73683	2.62427	12.7097	0.01	0.01	Verified	AMS1	Vacuolar alpha mannosidase, involved in free oligosaccharide (fOS) degradation; delivered to the vacuole in a novel pathway separate from the secretory pathway
YOR304W	1.73502	2.5672	6.68848	0.01	0.01	Verified	ISW2	Member of the imitation-switch (ISWI) class of ATP-dependent chromatin remodeling complexes; ATPase component that, with Itc1p, forms a complex required for repression of a-specific genes, INO1, and early meiotic genes during mitotic growth
YDR409W	1.73339	3.17116	11.5585	0.01	0.131301	Verified	SIZ1	SUMO/Smt3 ligase that promotes the attachment of sumo (Smt3p; small ubiquitin-related modifier) to proteins; binds Ubc9p and may bind septins; specifically required for sumoylation of septins in vivo; localized to the septin ring
YML054C	1.72933	2.91699	6.89958	0.01	0.060684	Verified	CYB2	Cytochrome b2 (L-lactate cytochrome-c oxidoreductase), component of the mitochondrial intermembrane space, required for lactate utilization; expression is repressed by glucose and anaerobic conditions
YKL162C	1.72184	3.36318	9.4088	0.01	0.122698	Uncharacterized	YKL162C	Putative protein of unknown function; green fluorescent protein (GFP)-fusion protein localizes to the mitochondrion
YOR289W	1.72103	2.64524	8.76323	0.01	0.01	Uncharacterized	YOR289W	Putative protein of unknown function; transcription induced by the unfolded protein response; green fluorescent protein (GFP)-fusion protein localizes to both the cytoplasm and the nucleus
YOR256C	1.72063	3.78537	9.85396	0.01	0.0538033	Verified	TRE2	Protein that functions with Tre1p to regulate ubiquitylation and vacuolar degradation of the metal transporter Smf1p; has similarity to transferrin receptors; inviability of null mutant in systematic studies is due to proximity to CDC31
YPR115W	1.7206	2.4866	13.6676	0.01	0.01	Uncharacterized	YPR115W	Pleckstrin homology domain containing protein proposed to function as a glycerol channel activator; green fluorescent protein (GFP)-fusion protein localizes to the cytoplasm
YDL085C-A	1.71978	2.67895	3.9906	0.01	0.01	Uncharacterized	YDL085C-A	Putative protein of unknown function; green fluorescent protein (GFP)-fusion protein localizes to the cytoplasm and nucleus
YNL011C	1.7196	3.46885	6.37402	0.01	0.10789	Uncharacterized	YNL011C	Putative protein of unknown function; YNL011C is not an essential gene
YOR022C	1.71067	3.19016	11.6841	0.01	0.132085	Uncharacterized	YOR022C	Protein with similarity to bovine phospholipase A1; the authentic, non-tagged protein is detected in highly purified mitochondria in high-throughput studies
YDR108W	1.70844	4.23204	8.42194	0.01	0.01	Verified	GSG1	Subunit of TRAPP (transport protein particle), a multi-subunit complex involved in targeting and/or fusion of ER-to-Golgi transport vesicles with their acceptor compartment; protein has late meiotic role, following DNA replication
YDL039C	1.70536	2.6009	8.32242	0.01	0.01	Verified	PRM7	Pheromone-regulated protein, predicted to have one transmembrane segment; promoter contains Gcn4p binding elements
YGR100W	1.70522	2.40937	8.50069	0.01	0.01	Verified	MDR1	Cytoplasmic GTPase-activating protein for Ypt/Rab transport GTPases Ypt6p, Ypt31p and Sec4p; involved in recycling of internalized proteins and regulation of Golgi secretory function
YAL011W	1.70342	2.39349	7.92353	0.01	0.01	Verified	SWC3	Protein of unknown function, component of the SWR1 complex, which exchanges histone variant H2AZ (Htz1p) for chromatin-bound histone H2A; required for formation of nuclear-associated array of smooth endoplasmic reticulum known as karmellae
YCR104W	1.69551	2.54618	4.83212	0.01	0.01	Verified	PAU3	Part of 23-member seripauperin multigene family encoded mainly in subtelomeric regions, active during alcoholic fermentation, regulated by anaerobiosis, negatively regulated by oxygen, repressed by heme
YOR049C	1.69311	2.63338	18.0229	0.01	0.01	Verified	RSB1	Suppressor of sphingoid long chain base (LCB) sensitivity of an LCB-lyase mutation; putative integral membrane transporter or flippase that may transport LCBs from the cytoplasmic side toward the extracytoplasmic side of the membrane
YJL074C	1.69232	2.49125	11.3243	0.01	0.01	Verified	SMC3	Subunit of the multiprotein cohesin complex required for sister chromatid cohesion in mitotic cells; also required, with Rec8p, for cohesion and recombination during meiosis; phylogenetically conserved SMC chromosomal ATPase family member
YKL010C	1.69197	3.61489	10.3061	0.01	0.0830231	Verified	UFD4	Ubiquitin-protein ligase (E3) that interacts with Rpt4p and Rpt6p, two subunits of the 19S particle of the 26S proteasome; cytoplasmic E3 involved in the degradation of ubiquitin fusion proteins
YGR099W	1.69138	3.88545	8.8089	0.01	0.0380568	Verified	TEL2	Essential DNA-binding protein specific to single-stranded yeast telomeric DNA repeats, required for telomere length regulation and telomere position effect
YHR215W	1.68981	2.34786	4.38472	0.01	0.01	Verified	PHO12	One of three repressible acid phosphatases, a glycoprotein that is transported to the cell surface by the secretory pathway; nearly identical to Pho11p; upregulated by phosphate starvation
YKL215C	1.68924	3.15769	13.0109	0.01	0.130461	Uncharacterized	YKL215C	Putative protein of unknown function; green fluorescent protein (GFP)-fusion protein localizes to the cytoplasm
YMR129W	1.68658	3.2792	12.3879	0.01	0.130383	Verified	POM152	Nuclear pore membrane glycoprotein; may be involved in duplication of nuclear pores and nuclear pore complexes during S-phase;
YKR078W	1.68307	3.0083	6.64494	0.01	0.101584	Verified	YKR078W	Cytoplasmic protein of unknown function, has similarity to Vps5p; potential Cdc28p substrate; contains a Phox homology (PX) domain and specifically binds phosphatidylinositol 3-phosphate (PtdIns-3-P)
YCR102C	1.68275	2.76324	5.34058	0.01	0.01	Uncharacterized	YCR102C	Putative protein of unknown function; involved in copper metabolism; similar to C.carbonum toxD gene; YCR102C is not an essential gene
YMR111C	1.68226	2.86717	8.60403	0.01	0.0287502	Uncharacterized	YMR111C	Protein of unknown function; green fluorescent protein (GFP)-fusion protein localizes to the nucleus; YMR111C is not an essential gene
YJR099W	1.67908	2.44073	6.22296	0.01	0.01	Verified	YUH1	Ubiquitin C-terminal hydrolase that cleaves ubiquitin-protein fusions to generate monomeric ubiquitin; hydrolyzes the peptide bond at the C-terminus of ubiquitin; also the major processing enzyme for the ubiquitin-like protein Rub1p
YDR277C	1.67892	2.84168	9.42823	0.01	0.01	Verified	MTH1	Negative regulator of the glucose-sensing signal transduction pathway, required for repression of transcription by Rgt1p; interacts with Rgt1p and the Snf3p and Rgt2p glucose sensors; phosphorylated by Yck1p, triggering Mth1p degradation
YGR131W	1.6787	4.06802	6.36636	0.01	0.0127855	Uncharacterized	YGR131W	Protein of unknown function; expression induced in response to ketoconazole; promoter region contains a sterol regulatory element motif, which has been identified as a Upc2p-binding site
YNL262W	1.6787	3.12478	10.9602	0.01	0.127337	Verified	POL2	Catalytic subunit of DNA polymerase (II) epsilon, a chromosomal DNA replication polymerase that exhibits processivity and proofreading exonuclease activity; also involved in DNA synthesis during DNA repair; interacts extensively with Mrc1p
YDL149W	1.67727	4.03365	6.89183	0.01	0.0172238	Verified	ATG9	Transmembrane protein involved in forming Cvt and autophagic vesicles; cycles between the phagophore assembly site (PAS) and other cytosolic punctate structures, not found in autophagosomes; may be involved in membrane delivery to the PAS
YML086C	1.67189	2.35494	4.46645	0.01	0.01	Verified	ALO1	D-Arabinono-1,4-lactone oxidase, catalyzes the final step in biosynthesis of dehydro-D-arabinono-1,4-lactone, which is protective against oxidative stress
YMR065W	1.6706	2.5192	7.48879	0.01	0.01	Verified	KAR5	Protein required for nuclear membrane fusion during karyogamy, localizes to the membrane with a soluble portion in the endoplasmic reticulum lumen, may form a complex with Jem1p and Kar2p; expression of the gene is regulated by pheromone
YOR092W	1.6669	3.22506	9.59085	0.01	0.132397	Verified	ECM3	Non-essential protein of unknown function; involved in signal transduction and the genotoxic response; induced rapidly in response to treatment with 8-methoxypsoralen and UVA irradiation
YLR049C	1.6653	2.49052	5.01815	0.01	0.01	Uncharacterized	YLR049C	Putative protein of unknown function
YML020W	1.66187	3.08392	8.46708	0.01	0.121138	Uncharacterized	YML020W	Putative protein of unknown function
YOR080W	1.66174	3.00413	5.46957	0.01	0.10016	Verified	DIA2	Origin-binding F-box protein that forms an SCF ubiquitin ligase complex with Skp1p and Cdc53p; plays a role in DNA replication, involved in invasive and pseudohyphal growth
YAL015C	1.655	3.77075	5.96838	0.01	0.0562159	Verified	NTG1	DNA N-glycosylase and apurinic/apyrimidinic (AP) lyase involved in base excision repair; distribution between nucleus and mitochondrion varies according to which compartment is under oxidative stress and is also sumoylation-dependent
YIR041W	1.64924	3.75044	4.55688	0.01	0.0596067	Uncharacterized	PAU15	Putative protein of unknown function
YDR189W	1.64744	2.41878	7.72593	0.01	0.01	Verified	SLY1	Hydrophilic protein involved in vesicle trafficking between the ER and Golgi; SM (Sec1/Munc-18) family protein that binds the tSNARE Sed5p and stimulates its assembly into a trans-SNARE membrane-protein complex
YGR237C	1.64656	2.55492	6.08332	0.01	0.01	Uncharacterized	YGR237C	Putative protein of unknown function; green fluorescent protein (GFP)-fusion protein localizes to the cytoplasm
YKL149C	1.64586	2.52006	4.81887	0.01	0.01	Verified	DBR1	RNA lariat debranching enzyme, involved in intron turnover; required for efficient Ty1 transposition
YJL155C	1.64478	2.77487	7.06198	0.01	0.01	Verified	FBP26	Fructose-2,6-bisphosphatase, required for glucose metabolism
YOL033W	1.64363	2.44523	4.41277	0.01	0.01	Verified	MSE1	Mitochondrial glutamyl-tRNA synthetase, predicted to be palmitoylated
YGL060W	1.64131	2.85958	6.17524	0.01	0.0232163	Verified	YBP2	Central kinetochore associated protein that mediates mitotic progression; interacts with several central kinetochore proteins and the centromeric histone Cse4p; role in resistance to oxidative stress; similarity to Ybp1p and Slk19p
YBR021W	1.64081	2.66104	6.84886	0.01	0.01	Verified	FUR4	Uracil permease, localized to the plasma membrane; expression is tightly regulated by uracil levels and environmental cues
YPL272C	1.63998	2.54547	13.1665	0.01	0.01	Uncharacterized	YPL272C	Putative protein of unknown function; gene expression induced in response to ketoconazole; YPL272C is not an essential gene
YHR154W	1.63935	2.6023	7.93859	0.01	0.01	Verified	RTT107	Protein implicated in Mms22-dependent DNA repair during S phase, DNA damage induces phosphorylation by Mec1p at one or more SQ/TQ motifs; interacts with Mms22p and Slx4p; has four BRCT domains; has a role in regulation of Ty1 transposition
YPL084W	1.63817	3.4871	11.444	0.01	0.104955	Verified	BRO1	Cytoplasmic class E vacuolar protein sorting (VPS) factor that coordinates deubiquitination in the multivesicular body (MVB) pathway by recruiting Doa4p to endosomes
YHR016C	1.63742	2.7043	6.69512	0.01	0.01	Verified	YSC84	Actin-binding protein involved in bundling of actin filaments and endocytosis of actin cortical patches; activity stimulated by Las17p; contains SH3 domain similar to Rvs167p
YGL144C	1.63616	2.51667	6.53627	0.01	0.01	Verified	ROG1	Protein with putative serine active lipase domain
YGR212W	1.63539	2.38365	5.01594	0.01	0.01	Verified	SLI1	N-acetyltransferase, confers resistance to the sphingolipid biosynthesis inhibitor myriocin (ISP-1) by converting it into N-acetyl-myriocin, co-operates with Ypk1p in mediating resistance to myriocin
YDR261C	1.63195	3.00509	10.1401	0.01	0.100489	Verified	EXG2	Exo-1,3-beta-glucanase, involved in cell wall beta-glucan assembly; may be anchored to the plasma membrane via a glycosylphosphatidylinositol (GPI) anchor
YMR163C	1.63084	2.55055	5.08082	0.01	0.01	Verified	INP2	Peroxisome-specific receptor important for peroxisome inheritance; co-fractionates with peroxisome membranes and co-localizes with peroxisomes in vivo; physically interacts with the myosin V motor Myo2p; INP2 is not an essential gene
YOL155C	1.62724	2.67926	6.13521	0.01	0.01	Verified	HPF1	Haze-protective mannoprotein that reduces the particle size of aggregated proteins in white wines
YGR287C	1.62675	2.33841	13.136	0.01	0.01	Verified	YGR287C	Isomaltase (alpha-D-glucosidase); may interact with ribosomes, based on co-purification experiments; authentic, non-tagged protein detected in purified mitochondria in high-throughput studies
YJL042W	1.62603	3.65449	9.38639	0.01	0.076088	Verified	MHP1	Microtubule-associated protein involved in assembly and stabilization of microtubules; overproduction results in cell cycle arrest at G2 phase; similar to Drosophila protein MAP and to mammalian MAP4 proteins
YIL030C	1.62587	3.23236	9.01499	0.01	0.132292	Verified	SSM4	Ubiquitin-protein ligase of the ER/nuclear envelope, required for degradation of Alpha2p and other proteins containing a Deg1 degradation signal; ssm4 mutation suppresses mRNA instability caused by an rna14 mutation
YDR316W	1.62227	3.57843	8.08492	0.01	0.0894086	Verified	OMS1	Protein integral to the mitochondrial membrane; has a conserved methyltransferase motif; multicopy suppressor of respiratory defects caused by OXA1 mutations
YML100W	1.62064	3.36931	9.54146	0.01	0.121967	Verified	TSL1	Large subunit of trehalose 6-phosphate synthase (Tps1p)/phosphatase (Tps2p) complex, which converts uridine-5'-diphosphoglucose and glucose 6-phosphate to trehalose, homologous to Tps3p and may share function
YMR098C	1.62027	2.89021	5.50182	0.01	0.0444437	Verified	ATP25	Mitochondrial protein required for the stability of Oli1p (Atp9p) mRNA and for the Oli1p ring formation; YMR098C is not an essential gene
YJR127C	1.61879	3.254	9.02339	0.01	0.131663	Verified	RSF2	Zinc-finger protein involved in transcriptional control of both nuclear and mitochondrial genes, many of which specify products required for glycerol-based growth, respiration, and other functions
YJR052W	1.61842	3.3514	10.1954	0.01	0.124044	Verified	RAD7	Protein that recognizes and binds damaged DNA in an ATP-dependent manner (with Rad16p) during nucleotide excision repair; subunit of Nucleotide Excision Repair Factor 4 (NEF4) and the Elongin-Cullin-Socs (ECS) ligase complex
YLR156W	1.61702	2.6682	5.10644	0.01	0.01	Uncharacterized	YLR156W	Putative protein of unknown function; exhibits a two-hybrid interaction with Jsn1p in a large-scale analysis
YNL005C	1.61611	2.96519	5.55244	0.01	0.084888	Verified	MRP7	Mitochondrial ribosomal protein of the large subunit
YDR182W	1.61312	2.42014	5.65648	0.01	0.01	Verified	CDC1	Putative lipid phosphatase of the endoplasmic reticulum; shows Mn2+ dependence and may affect Ca2+ signaling; mutants display actin and general growth defects and pleiotropic defects in cell cycle progression and organelle distribution
YDL181W	1.61234	2.77567	8.86774	0.01	0.01	Verified	INH1	Protein that inhibits ATP hydrolysis by the F1F0-ATP synthase; inhibitory function is enhanced by stabilizing proteins Stf1p and Stf2p; has similarity to Stf1p; has a calmodulin-binding motif and binds calmodulin in vitro
YDL106C	1.60949	4.15708	10.3764	0.01	0.01	Verified	PHO2	Homeobox transcription factor; regulatory targets include genes involved in phosphate metabolism; binds cooperatively with Pho4p to the PHO5 promoter; phosphorylation of Pho2p facilitates interaction with Pho4p
YJR039W	1.60904	3.16736	6.95805	0.01	0.131089	Uncharacterized	YJR039W	Putative protein of unknown function; the authentic, non-tagged protein is detected in highly purified mitochondria in high-throughput studies
YLR040C	1.60875	2.42095	7.79572	0.01	0.01	Uncharacterized	YLR040C	Putative protein of unknown function; localizes to the cell wall; predicted to be a GPI-attached protein; upregulated by Mcm1p-Alpha1p transcription factor; partially overlaps the dubious ORF YLR041W; YLR040C is not essential
YGL128C	1.60865	2.59391	9.45065	0.01	0.01	Verified	CWC23	Component of a complex containing Cef1p, putatively involved in pre-mRNA splicing; has similarity to E. coli DnaJ and other DnaJ-like proteins and to S. pombe Cwf23p
YOL161C	1.60658	3.03665	4.04962	0.01	0.110268	Uncharacterized	YOL161C	Putative protein of unknown function
YLR273C	1.60608	3.66939	7.75516	0.01	0.0734904	Verified	PIG1	Putative targeting subunit for the type-1 protein phosphatase Glc7p that tethers it to the Gsy2p glycogen synthase
YGL095C	1.60474	3.0638	12.0773	0.01	0.117032	Verified	VPS45	Protein of the Sec1p/Munc-18 family, essential for vacuolar protein sorting; required for the function of Pep12p and the early endosome/late Golgi SNARE Tlg2p; essential for fusion of Golgi-derived vesicles with the prevacuolar compartment
YLR419W	1.60439	3.28719	8.22733	0.01	0.129865	Uncharacterized	YLR419W	Putative helicase with limited sequence similarity to human Rb protein; the authentic, non-tagged protein is detected in highly purified mitochondria in high-throughput studies; YLR419W is not an essential gene
YLL010C	1.60311	2.57198	9.16576	0.01	0.01	Verified	PSR1	Plasma membrane associated protein phosphatase involved in the general stress response; required along with binding partner Whi2p for full activation of STRE-mediated gene expression, possibly through dephosphorylation of Msn2p
YBR184W	1.60307	3.40286	6.893	0.01	0.117657	Uncharacterized	YBR184W	Putative protein of unknown function; YBR184W is not an essential gene
YOL090W	1.60213	3.15906	7.03337	0.01	0.130557	Verified	MSH2	Protein that forms heterodimers with Msh3p and Msh6p that bind to DNA mismatches to initiate the mismatch repair process; contains a Walker ATP-binding motif required for repair activity; Msh2p-Msh6p binds to and hydrolyzes ATP
YOR003W	1.6001	3.22047	9.62199	0.01	0.132434	Verified	YSP3	Putative precursor to the subtilisin-like protease III
YDL033C	1.59976	2.80279	12.8366	0.01	0.01	Verified	SLM3	tRNA-specific 2-thiouridylase, responsible for 2-thiolation of the wobble base of mitochondrial tRNAs; human ortholog is implicated in myoclonus epilepsy associated with ragged red fibers (MERRF)
YFR030W	1.59814	3.28072	9.7741	0.01	0.130289	Verified	MET10	Subunit alpha of assimilatory sulfite reductase, which converts sulfite into sulfide
YGR277C	1.59733	2.7343	8.81304	0.01	0.01	Uncharacterized	YGR277C	Putative pantetheine-phosphate adenylyltransferase (PPAT) that catalyzes the fourth step in the biosynthesis of coenzyme A from pantothenate; conserved in bacteria, humans, and plants; essential for viability
YBR001C	1.59719	2.96897	9.89216	0.01	0.0865318	Verified	NTH2	Putative neutral trehalase, required for thermotolerance and may mediate resistance to other cellular stresses
YLR223C	1.59685	2.50656	12.0032	0.01	0.01	Verified	IFH1	Essential protein with a highly acidic N-terminal domain; IFH1 exhibits genetic interactions with FHL1, overexpression interferes with silencing at telomeres and HM loci; potential Cdc28p substrate
YKL027W	1.59679	2.77128	10.2297	0.01	0.01	Verified	YKL027W	Protein of unknown function, localized to the mitochondrial outer membrane
YJL051W	1.5953	3.52828	7.13927	0.01	0.0980768	Verified	IRC8	Bud tip localized protein of unknown function; mRNA is targeted to the bud by a She2p dependent transport system; mRNA is cell cycle regulated via Fkh2p, peaking in G2/M phase; null mutant displays increased levels of spontaneous Rad52p foc
YKR018C	1.59314	2.99332	9.3675	0.01	0.0962787	Uncharacterized	YKR018C	Putative protein of unknown function; green fluorescent protein (GFP)-fusion protein localizes to the cytoplasm and nucleus
YIL017C	1.5891	2.88621	7.26391	0.01	0.0418345	Verified	VID28	Protein involved in proteasome-dependent catabolite degradation of fructose-1,6-bisphosphatase (FBPase); localized to the nucleus and the cytoplasm
YDR371W	1.58615	3.34383	5.841	0.01	0.124867	Uncharacterized	CTS2	Sporulation-specific chitinase
YBR183W	1.58206	2.4409	6.38181	0.01	0.01	Verified	YPC1	Alkaline ceramidase that also has reverse (CoA-independent) ceramide synthase activity, catalyzes both breakdown and synthesis of phytoceramide; overexpression confers fumonisin B1 resistance
YMR250W	1.58142	2.61113	5.74457	0.01	0.01	Verified	GAD1	Glutamate decarboxylase, converts glutamate into gamma-aminobutyric acid (GABA) during glutamate catabolism; involved in response to oxidative stress
YNL008C	1.5803	2.68514	7.01927	0.01	0.01	Verified	ASI3	Putative integral membrane E3 ubiquitin ligase; acts with Asi1p and Asi2p to ensure the fidelity of SPS-sensor signalling by maintaining the dormant repressed state of gene expression in the absence of inducing signals
YGR089W	1.5797	3.5607	11.076	0.01	0.092496	Verified	NNF2	Protein that exhibits physical and genetic interactions with Rpb8p, which is a subunit of RNA polymerases I, II, and III; computational analysis of large-scale protein-protein interaction data suggests a role in chromosome segregation
YHL004W	1.57688	3.50196	6.06381	0.01	0.10251	Verified	MRP4	Mitochondrial ribosomal protein of the small subunit
YLL004W	1.57602	2.96153	16.9578	0.01	0.0832627	Verified	ORC3	Subunit of the origin recognition complex, which directs DNA replication by binding to replication origins and is also involved in transcriptional silencing
YIL048W	1.57519	2.77848	5.62806	0.01	0.01	Verified	NEO1	Putative aminophospholipid translocase (flippase) involved in endocytosis and vacuolar biogenesis; localizes to endosomes and the Golgi aparatus
YDR392W	1.57501	2.47849	5.8674	0.01	0.01	Verified	SPT3	Subunit of the SAGA and SAGA-like transcriptional regulatory complexes, interacts with Spt15p to activate transcription of some RNA polymerase II-dependent genes, also functions to inhibit transcription at some promoters
YKL048C	1.56966	3.11492	6.94844	0.01	0.126088	Verified	ELM1	Serine/threonine protein kinase that regulates cellular morphogenesis, septin behavior, and cytokinesis; required for the regulation of other kinases; forms part of the bud neck ring
YDR362C	1.56871	2.32306	6.04388	0.01	0.01	Verified	TFC6	One of six subunits of RNA polymerase III transcription initiation factor complex (TFIIIC); part of TFIIIC TauB domain that binds BoxB promoter sites of tRNA and other genes; cooperates with Tfc3p in DNA binding; human homolog is TFIIIC-110
YLL040C	1.56869	3.40121	11.7316	0.01	0.117881	Verified	VPS13	Protein of unknown function; heterooligomeric or homooligomeric complex; peripherally associated with membranes; homologous to human COH1; involved in sporulation, vacuolar protein sorting and protein-Golgi retention
YMR247C	1.56781	3.68191	14.7785	0.01	0.0713161	Verified	RKR1	Nuclear RING domain protein with functional connections to chromatin modification; may interact with ribosomes, based on co-purification experiments; YMR247C is not an essential gene
YML027W	1.56711	2.5327	7.19088	0.01	0.01	Verified	YOX1	Homeodomain-containing transcriptional repressor, binds to Mcm1p and to early cell cycle boxes (ECBs) in the promoters of cell cycle-regulated genes expressed in M/G1 phase; expression is cell cycle-regulated; potential Cdc28p substrate
YOR144C	1.56699	2.86047	9.39783	0.01	0.0238718	Verified	ELG1	Protein required for S phase progression and telomere homeostasis, forms an alternative replication factor C complex important for DNA replication and genome integrity; involved in homologous recombination-mediated DNA repair
YDR028C	1.56353	2.52767	9.0436	0.01	0.01	Verified	REG1	Regulatory subunit of type 1 protein phosphatase Glc7p, involved in negative regulation of glucose-repressible genes
YIL176C	1.56233	3.02956	7.67166	0.01	0.108256	Uncharacterized	YIL176C	Putative protein of unknown function
YHR033W	1.56098	2.52344	8.02393	0.01	0.01	Uncharacterized	YHR033W	Putative protein of unknown function; epitope-tagged protein localizes to the cytoplasm
YDL156W	1.56001	2.56815	7.79757	0.01	0.01	Uncharacterized	YDL156W	Putative protein of unknown function; protein sequence contains three WD domains (WD-40 repeat); green fluorescent protein (GFP)-fusion protein localizes to the cytoplasm and nucleus
YGR174C	1.55992	3.06245	5.72408	0.01	0.11673	Verified	CBP4	Mitochondrial protein required for assembly of ubiquinol cytochrome-c reductase complex (cytochrome bc1 complex); interacts with Cbp3p and function is partially redundant with that of Cbp3p
YJL090C	1.55958	3.04262	13.0658	0.01	0.111881	Verified	DPB11	Subunit of DNA Polymerase II Epsilon complex; has BRCT domain, required on the prereplicative complex at replication origins for loading DNA polymerases, also required for S/M checkpoint control; activates Mec1p kinase activity
YLR087C	1.55601	2.86957	5.32738	0.01	0.0304612	Verified	CSF1	Protein required for fermentation at low temperature; the authentic, non-tagged protein is detected in highly purified mitochondria in high-throughput studies
YGL176C	1.55495	2.60443	7.34089	0.01	0.01	Uncharacterized	YGL176C	Putative protein of unknown function; deletion mutant is viable and has no detectable phenotype
YJL146W	1.55353	2.95489	10.2861	0.01	0.0802268	Verified	IDS2	Protein involved in modulation of Ime2p activity during meiosis, appears to act indirectly to promote Ime2p-mediated late meiotic functions; found in growing cells and degraded during sporulation
YLR343W	1.55211	2.95668	7.15153	0.01	0.0810567	Verified	GAS2	1,3-beta-glucanosyltransferase, involved with Gas4p in spore wall assembly; has similarity to Gas1p
YML006C	1.54938	3.05371	6.94169	0.01	0.114688	Verified	GIS4	CAAX box containing protein of unknown function, proposed to be involved in the RAS/cAMP signaling pathway
YGR154C	1.54361	2.48188	7.06552	0.01	0.01	Verified	GTO1	Omega-class glutathione transferase; induced under oxidative stress; putative peroxisomal localization
YKL224C	1.53894	2.79736	3.69293	0.01	0.01	Uncharacterized	PAU16	Putative protein of unknown function
YNL142W	1.53856	3.13116	10.6805	0.01	0.128066	Verified	MEP2	Ammonium permease involved in regulation of pseudohyphal growth; belongs to a ubiquitous family of cytoplasmic membrane proteins that transport only ammonium (NH4+); expression is under the nitrogen catabolite repression regulation
YOR191W	1.53708	3.56483	10.3289	0.01	0.0917782	Verified	ULS1	RING finger protein involved in proteolytic control of sumoylated substrates; interacts with SUMO (Smt3p); member of the SWI/SNF family of DNA-dependent ATPases; plays a role in antagonizing silencing during mating-type switching
YER099C	1.53706	2.57101	5.58842	0.01	0.01	Verified	PRS2	5-phospho-ribosyl-1(alpha)-pyrophosphate synthetase, synthesizes PRPP, which is required for nucleotide, histidine, and tryptophan biosynthesis; one of five related enzymes, which are active as heteromultimeric complexes
YIR031C	1.53698	2.58037	10.0772	0.01	0.01	Verified	DAL7	Malate synthase, role in allantoin degradation unknown; expression sensitive to nitrogen catabolite repression and induced by allophanate, an intermediate in allantoin degradation
YGL114W	1.53641	2.92121	11.4324	0.01	0.0630499	Uncharacterized	YGL114W	Putative protein of unknown function; predicted member of the oligopeptide transporter (OPT) family of membrane transporters
YPR162C	1.53636	2.77452	9.37436	0.01	0.01	Verified	ORC4	Subunit of the origin recognition complex, which directs DNA replication by binding to replication origins and is also involved in transcriptional silencing
YKR067W	1.53602	3.05946	8.34567	0.01	0.116046	Verified	GPT2	Glycerol-3-phosphate/dihydroxyacetone phosphate dual substrate-specific sn-1 acyltransferase located in lipid particles and the ER; involved in the stepwise acylation of glycerol-3-phosphate and dihydroxyacetone in lipid biosynthesis
YPL116W	1.53425	2.54445	4.95003	0.01	0.01	Verified	HOS3	Trichostatin A-insensitive homodimeric histone deacetylase (HDAC) with specificity in vitro for histones H3, H4, H2A, and H2B; similar to Hda1p, Rpd3p, Hos1p, and Hos2p; deletion results in increased histone acetylation at rDNA repeats
YLR248W	1.53326	3.13201	5.89871	0.01	0.128159	Verified	RCK2	Protein kinase involved in the response to oxidative and osmotic stress; identified as suppressor of S. pombe cell cycle checkpoint mutations
YBR276C	1.53139	2.57781	6.63968	0.01	0.01	Verified	PPS1	Protein phosphatase with specificity for serine, threonine, and tyrosine residues; has a role in the DNA synthesis phase of the cell cycle
YGR248W	1.52811	2.56297	6.30341	0.01	0.01	Verified	SOL4	6-phosphogluconolactonase with similarity to Sol3p
YDL115C	1.5253	3.35217	10.1342	0.01	0.123957	Verified	IWR1	Protein of unknown function, deletion causes hypersensitivity to the K1 killer toxin
YJR096W	1.52094	2.6658	9.58047	0.01	0.01	Verified	YJR096W	Putative xylose and arabinose reductase; member of the aldo-keto reductase (AKR) family; GFP-fusion protein is induced in response to the DNA-damaging agent MMS
YKL146W	1.51928	2.88635	8.48914	0.01	0.0419305	Verified	AVT3	Vacuolar transporter, exports large neutral amino acids from the vacuole; member of a family of seven S. cerevisiae genes (AVT1-7) related to vesicular GABA-glycine transporters
YML042W	1.5189	3.19028	6.10833	0.01	0.132089	Verified	CAT2	Carnitine acetyl-CoA transferase present in both mitochondria and peroxisomes, transfers activated acetyl groups to carnitine to form acetylcarnitine which can be shuttled across membranes
YOR176W	1.51833	2.48305	6.62446	0.01	0.01	Verified	HEM15	Ferrochelatase, a mitochondrial inner membrane protein, catalyzes the insertion of ferrous iron into protoporphyrin IX, the eighth and final step in the heme biosynthetic pathway
YPR164W	1.51751	3.7558	7.75941	0.01	0.0587077	Verified	MMS1	Protein that acts with Mms22p in a repair pathway that may be involved in resolving replication intermediates or preventing the damage caused by blocked replication forks; implicated in regulation of Ty1 transposition
YKL051W	1.51721	3.83882	7.2709	0.01	0.0452208	Verified	SFK1	Plasma membrane protein that may act together with or upstream of Stt4p to generate normal levels of the essential phospholipid PI4P, at least partially mediates proper localization of Stt4p to the plasma membrane
YHR194W	1.51419	3.15125	10.0137	0.01	0.129971	Verified	MDM31	Mitochondrial inner membrane protein with similarity to Mdm32p, required for normal mitochondrial morphology and inheritance; interacts genetically with MMM1, MDM10, MDM12, and MDM34
YMR315W	1.51067	2.60712	5.87343	0.01	0.01	Uncharacterized	YMR315W	Putative protein of unknown function; green fluorescent protein (GFP)-fusion protein localizes to the cytoplasm and nucleus; YMR315W is not an essential gene
YHR195W	1.50997	2.9727	10.5855	0.01	0.0881189	Verified	NVJ1	Nuclear envelope protein, anchored to the nuclear inner membrane, that interacts with the vacuolar membrane protein Vac8p to promote formation of nucleus-vacuole junctions during piecemeal microautophagy of the nucleus (PMN)
YGL163C	1.50982	2.65887	7.33434	0.01	0.01	Verified	RAD54	DNA-dependent ATPase, stimulates strand exchange by modifying the topology of double-stranded DNA; involved in the recombinational repair of double-strand breaks in DNA during vegetative growth and meiosis; member of the SWI/SNF family
YMR026C	1.50938	2.88745	5.94316	0.01	0.0426489	Verified	PEX12	C3HC4-type RING-finger peroxisomal membrane peroxin required for peroxisome biogenesis and peroxisomal matrix protein import; forms translocation subcomplex with Pex2p and Pex10p; mutations in human homolog cause peroxisomal disorders
YHR188C	1.50894	2.62901	6.50517	0.01	0.01	Verified	GPI16	Transmembrane protein subunit of the glycosylphosphatidylinositol transamidase complex that adds GPIs to newly synthesized proteins; human PIG-Tp homolog
YMR191W	1.50632	2.59469	6.1039	0.01	0.01	Verified	SPG5	Protein required for survival at high temperature during stationary phase; not required for growth on nonfermentable carbon sources
YPL222W	1.50488	3.39403	7.22129	0.01	0.11884	Uncharacterized	FMP40	Putative protein of unknown function; proposed to be involved in responding to environmental stresses; the authentic, non-tagged protein is detected in highly purified mitochondria in high-throughput studies
YLR215C	1.50445	2.90596	4.59809	0.01	0.0542473	Verified	CDC123	Protein involved in nutritional control of the cell cycle; regulates abundance of the translation initiation factor eIF2; ortholog of human D123 protein
YPR122W	1.50421	2.41555	7.30852	0.01	0.01	Verified	AXL1	Haploid specific endoprotease that performs one of two N-terminal cleavages during maturation of a-factor mating pheromone; required for axial budding pattern of haploid cells
YAR020C	1.50334	2.52331	7.1054	0.01	0.01	Verified	PAU7	Part of 23-member seripauperin multigene family, active during alcoholic fermentation, regulated by anaerobiosis, inhibited by oxygen, repressed by heme
YBL075C	1.50304	2.51957	10.1378	0.01	0.01	Verified	SSA3	ATPase involved in protein folding and the response to stress; plays a role in SRP-dependent cotranslational protein-membrane targeting and translocation; member of the heat shock protein 70 (HSP70) family; localized to the cytoplasm
YFL025C	1.50219	2.70657	5.60746	0.01	0.01	Verified	BST1	GPI inositol deacylase of the ER that negatively regulates COPII vesicle formation, prevents production of vesicles with defective subunits, required for proper discrimination between resident ER proteins and Golgi-bound cargo molecules
YHL026C	1.50199	2.82733	6.59715	0.01	0.01	Uncharacterized	YHL026C	Putative protein of unknown function; YHL026C is not an essential gene; in 2005 the start site was moved 141 nt upstream (see Locus History)
YAL062W	1.5018	2.85276	6.38165	0.01	0.0180849	Verified	GDH3	NADP(+)-dependent glutamate dehydrogenase, synthesizes glutamate from ammonia and alpha-ketoglutarate; rate of alpha-ketoglutarate utilization differs from Gdh1p; expression regulated by nitrogen and carbon sources
YGR274C	1.49878	3.61192	6.13268	0.01	0.0835446	Verified	TAF1	TFIID subunit (145 kDa), involved in RNA polymerase II transcription initiation, has histone acetyltransferase activity, involved in promoter binding and G1/S progression
YBR156C	1.49445	3.13108	6.42483	0.01	0.128057	Verified	SLI15	Subunit of the conserved chromosomal passenger complex (CPC; Ipl1p-Sli15p-Bir1p-Nbl1p), which regulates kinetochore-microtubule attachments, activation of the spindle tension checkpoint, and mitotic spindle disassembly
YJR100C	1.49198	2.60899	5.068	0.01	0.01	Uncharacterized	YJR100C	Putative protein of unknown function; non-tagged protein is detected in purified mitochondria in high-throughput studies; similar to murine NOR1; YJR100C is not an essential gene
YOR116C	1.49137	3.06345	7.35559	0.01	0.116954	Verified	RPO31	RNA polymerase III subunit C160, part of core enzyme; similar to bacterial beta-prime subunit
YOR377W	1.49039	2.66295	6.99856	0.01	0.01	Verified	ATF1	Alcohol acetyltransferase with potential roles in lipid and sterol metabolism; responsible for the major part of volatile acetate ester production during fermentation
YCR099C	1.48639	2.54997	10.5057	0.01	0.01	Uncharacterized	YCR099C	Putative protein of unknown function
YBL017C	1.48339	2.68302	6.78307	0.01	0.01	Verified	PEP1	Type I transmembrane sorting receptor for multiple vacuolar hydrolases; cycles between the late-Golgi and prevacuolar endosome-like compartments
YGL229C	1.48293	3.12106	16.3153	0.01	0.126884	Verified	SAP4	Protein required for function of the Sit4p protein phosphatase, member of a family of similar proteins that form complexes with Sit4p, including Sap155p, Sap185p, and Sap190p
YIL075C	1.48201	2.87698	6.49259	0.01	0.0356302	Verified	RPN2	Subunit of the 26S proteasome, substrate of the N-acetyltransferase Nat1p
YPL168W	1.48177	2.36193	7.05542	0.01	0.01	Uncharacterized	YPL168W	Putative protein of unknown function; green fluorescent protein (GFP)-fusion protein localizes to the mitochondrion; expression may be cell cycle-regulated
YDR123C	1.48142	4.42578	6.52064	0.01	0.01	Verified	INO2	Component of the heteromeric Ino2p/Ino4p basic helix-loop-helix transcription activator that binds inositol/choline-responsive elements (ICREs), required for derepression of phospholipid biosynthetic genes in response to inositol depletion
YPR003C	1.48063	2.91378	8.41578	0.01	0.0588442	Uncharacterized	YPR003C	Putative sulfate permease; physically interacts with Hsp82p; green fluorescent protein (GFP)-fusion protein localizes to the ER; YPR003C is not an essential gene
YJR040W	1.47999	3.12548	5.50806	0.01	0.12742	Verified	GEF1	Voltage-gated chloride channel localized to the golgi, the endosomal system, and plasma membrane, and involved in cation homeostasis; highly homologous to vertebrate voltage-gated chloride channels
YPR127W	1.47964	2.47609	6.80403	0.01	0.01	Uncharacterized	YPR127W	Putative protein of unknown function; expression is activated by transcription factor YRM1/YOR172W; green fluorescent protein (GFP)-fusion protein localizes to both the cytoplasm and the nucleus
YEL065W	1.47744	3.26756	5.578	0.01	0.131044	Verified	SIT1	Ferrioxamine B transporter, member of the ARN family of transporters that specifically recognize siderophore-iron chelates; transcription is induced during iron deprivation and diauxic shift; potentially phosphorylated by Cdc28p
YOR085W	1.47741	2.67934	4.80351	0.01	0.01	Verified	OST3	Gamma subunit of the oligosaccharyltransferase complex of the ER lumen, which catalyzes asparagine-linked glycosylation of newly synthesized proteins; Ost3p is important for N-glycosylation of a subset of proteins
YNL238W	1.4773	3.26497	8.42688	0.01	0.131175	Verified	KEX2	Subtilisin-like protease (proprotein convertase), a calcium-dependent serine protease involved in the activation of proproteins of the secretory pathway
YMR325W	1.47507	3.38708	8.47451	0.01	0.119748	Uncharacterized	YMR325W	Putative protein of unknown function
YNL087W	1.47438	2.42254	4.89844	0.01	0.01	Verified	TCB2	Bud-specific protein with a potential role in membrane trafficking; GFP-fusion protein migrates from the cell surface to intracellular vesicles near vacuole; contains 3 calcium and lipid binding domains; mRNA is targeted to the bud
YFL054C	1.47339	3.03234	7.58723	0.01	0.109058	Uncharacterized	YFL054C	Putative channel-like protein; similar to Fps1p; mediates passive diffusion of glycerol in the presence of ethanol
YHR164C	1.47312	3.22062	5.81974	0.01	0.132434	Verified	DNA2	Essential tripartite DNA replication factor with single-stranded DNA-dependent ATPase, ATP-dependent nuclease, and helicase activities; required for Okazaki fragment processing; involved in DNA repair pathways; potential Cdc28p substrate
YPR109W	1.4731	4.04364	7.78338	0.01	0.0159202	Uncharacterized	YPR109W	Predicted membrane protein; dipoid deletion strain has high budding index
YMR156C	1.4729	3.33126	7.09578	0.01	0.126161	Verified	TPP1	DNA 3'-phosphatase that functions in repair of endogenous damage of double-stranded DNA, activity is specific for removal of 3' phosphates at strand breaks; has similarity to the l-2-haloacid dehalogenase superfamily
YKR089C	1.47069	3.20074	8.09325	0.01	0.132329	Verified	TGL4	Triacylglycerol lipase involved in triacylglycerol mobilization and degradation; found in lipid particles; phosphorylated and activated by Cdc28p; required with Tgl3p for timely bud formation
YBR038W	1.4698	2.60466	7.13177	0.01	0.01	Verified	CHS2	Chitin synthase II, requires activation from zymogenic form in order to catalyze the transfer of N-acetylglucosamine (GlcNAc) to chitin; required for the synthesis of chitin in the primary septum during cytokinesis
YKL045W	1.4689	2.75092	6.85199	0.01	0.01	Verified	PRI2	Subunit of DNA primase, which is required for DNA synthesis and double-strand break repair
YPL150W	1.46731	2.84066	8.99418	0.01	0.01	Uncharacterized	YPL150W	Putative protein kinase of unknown cellular role
YLR241W	1.46697	2.66305	5.24993	0.01	0.01	Uncharacterized	YLR241W	Putative protein of unknown function, may be involved in detoxification
YNL004W	1.46352	3.03288	6.60726	0.01	0.109211	Verified	HRB1	Poly(A+) RNA-binding protein, involved in the export of mRNAs from the nucleus to the cytoplasm; similar to Gbp2p and Npl3p
YOR071C	1.46181	3.647	6.8327	0.01	0.0773959	Verified	NRT1	High-affinity nicotinamide riboside transporter; also transports thiamine with low affinity; shares sequence similarity with Thi7p and Thi72p; proposed to be involved in 5-fluorocytosine sensitivity
YCR079W	1.46171	3.08921	9.37231	0.01	0.122097	Verified	PTC6	Mitochondrial protein phosphatase of type 2C with similarity to mammalian PP1Ks; involved in mitophagy; null mutant is sensitive to rapamycin and has decreased phosphorylation of the Pda1 subunit of pyruvate dehydrogenase
YGR186W	1.46153	3.1182	7.76778	0.01	0.126521	Verified	TFG1	TFIIF (Transcription Factor II) largest subunit; involved in both transcription initiation and elongation of RNA polymerase II; homologous to human RAP74
YLR103C	1.46047	3.05426	9.73729	0.01	0.114821	Verified	CDC45	DNA replication initiation factor; recruited to MCM pre-RC complexes at replication origins; promotes release of MCM from Mcm10p, recruits elongation machinery; mutants in human homolog may cause velocardiofacial and DiGeorge syndromes
YPL026C	1.4596	2.38596	12.8127	0.01	0.01	Verified	SKS1	Putative serine/threonine protein kinase; involved in the adaptation to low concentrations of glucose independent of the SNF3 regulated pathway
YIL014W	1.45929	2.3561	5.41905	0.01	0.01	Verified	MNT3	Alpha-1,3-mannosyltransferase, adds the fourth and fifth alpha-1,3-linked mannose residues to O-linked glycans during protein O-glycosylation
YLR148W	1.45862	3.48812	7.75257	0.01	0.104789	Verified	PEP3	Component of CORVET tethering complex; vacuolar peripheral membrane protein that promotes vesicular docking/fusion reactions in conjunction with SNARE proteins, required for vacuolar biogenesis
YGR138C	1.4575	2.3779	6.2148	0.01	0.01	Verified	TPO2	Polyamine transport protein specific for spermine; localizes to the plasma membrane; transcription of TPO2 is regulated by Haa1p; member of the major facilitator superfamily
YDR264C	1.45481	2.86929	8.33235	0.01	0.0302622	Verified	AKR1	Palmitoyl transferase involved in protein palmitoylation; acts as a negative regulator of pheromone response pathway; required for endocytosis of pheromone receptors; involved in cell shape control; contains ankyrin repeats
YKR066C	1.45422	2.97188	5.75326	0.01	0.0877711	Verified	CCP1	Mitochondrial cytochrome-c peroxidase; degrades reactive oxygen species in mitochondria, involved in the response to oxidative stress
YPR068C	1.45066	3.0481	6.22762	0.01	0.113299	Verified	HOS1	Putative class I histone deacetylase (HDAC) with sequence similarity to Hda1p, Rpd3p, Hos2p, and Hos3p; deletion results in increased histone acetylation at rDNA repeats; interacts with the Tup1p-Ssn6p corepressor complex
YMR257C	1.45034	2.36127	7.75799	0.01	0.01	Verified	PET111	Mitochondrial translational activator specific for the COX2 mRNA; located in the mitochondrial inner membrane
YGR231C	1.44998	2.71308	4.38003	0.01	0.01	Verified	PHB2	Subunit of the prohibitin complex (Phb1p-Phb2p), a 1.2 MDa ring-shaped inner mitochondrial membrane chaperone that stabilizes newly synthesized proteins; determinant of replicative life span; involved in mitochondrial segregation
YGR098C	1.44989	3.50099	11.3458	0.01	0.102671	Verified	ESP1	Separase, a caspase-like cysteine protease that promotes sister chromatid separation by mediating dissociation of the cohesin Scc1p from chromatin; inhibits protein phosphatase 2A-Cdc55p to promote mitotic exit; inhibited by Pds1p
YDL238C	1.44982	3.0685	7.79537	0.01	0.118057	Verified	GUD1	Guanine deaminase, a catabolic enzyme of the guanine salvage pathway producing xanthine and ammonia from guanine; activity is low in exponentially-growing cultures but expression is increased in post-diauxic and stationary-phase cultures
YMR105C	1.44972	3.00769	8.14477	0.01	0.101377	Verified	PGM2	Phosphoglucomutase, catalyzes the conversion from glucose-1-phosphate to glucose-6-phosphate, which is a key step in hexose metabolism; functions as the acceptor for a Glc-phosphotransferase
YNL329C	1.44852	2.74894	8.37341	0.01	0.01	Verified	PEX6	AAA-peroxin that heterodimerizes with AAA-peroxin Pex1p and participates in the recycling of peroxisomal signal receptor Pex5p from the peroxisomal membrane to the cystosol
YDR511W	1.44761	3.18668	4.34281	0.01	0.131976	Verified	ACN9	Protein of the mitochondrial intermembrane space, required for acetate utilization and gluconeogenesis; has orthologs in higher eukaryotes
YLR055C	1.44473	2.76959	7.69482	0.01	0.01	Verified	SPT8	Subunit of the SAGA transcriptional regulatory complex but not present in SAGA-like complex SLIK/SALSA, required for SAGA-mediated inhibition at some promoters
YOR233W	1.44434	2.69018	7.08677	0.01	0.01	Verified	KIN4	Serine/threonine protein kinase that inhibits the mitotic exit network (MEN) when the spindle position checkpoint is activated; localized asymmetrically to mother cell cortex, spindle pole body and bud neck
YDR395W	1.44422	3.19092	6.04904	0.01	0.132107	Verified	SXM1	Nuclear transport factor (karyopherin) involved in protein transport between the cytoplasm and nucleoplasm; similar to Nmd5p, Cse1p, Lph2p, and the human cellular apoptosis susceptibility protein, CAS1
YNR023W	1.44122	2.98338	9.03717	0.01	0.0924722	Verified	SNF12	73 kDa subunit of the SWI/SNF chromatin remodeling complex involved in transcriptional regulation; homolog of Rsc6p subunit of the RSC chromatin remodeling complex; deletion mutants are temperature-sensitive
YOR074C	1.44114	3.06928	5.75721	0.01	0.118223	Verified	CDC21	Thymidylate synthase, required for de novo biosynthesis of pyrimidine deoxyribonucleotides; expression is induced at G1/S
YKR104W	1.44042	2.79948	14.6571	0.01	0.01	Verified	NFT1	Putative transporter of the multidrug resistance-associated protein (MRP) subfamily; contains a stop codon in S288C; adjacent ORFs YKR103W and YKR104W are merged in different strain backgrounds
YGL209W	1.44009	2.91078	7.31475	0.01	0.0570991	Verified	MIG2	Protein containing zinc fingers, involved in repression, along with Mig1p, of SUC2 (invertase) expression by high levels of glucose; binds to Mig1p-binding sites in SUC2 promoter
YNL054W	1.44006	2.77447	7.92067	0.01	0.01	Verified	VAC7	Integral vacuolar membrane protein involved in vacuole inheritance and morphology; activates Fab1p kinase activity under basal conditions and also after hyperosmotic shock
YER167W	1.43898	2.64406	7.40459	0.01	0.01	Verified	BCK2	Protein rich in serine and threonine residues involved in protein kinase C signaling pathway, which controls cell integrity; overproduction suppresses pkc1 mutations
YLL007C	1.43896	3.34518	8.62239	0.01	0.124723	Uncharacterized	YLL007C	Putative protein of unknown function; green fluorescent protein (GFP)-fusion protein localizes to the cytoplasm; YLL007C is not an essential gene
YNL041C	1.43656	3.21299	4.93846	0.01	0.132446	Verified	COG6	Component of the conserved oligomeric Golgi complex (Cog1p through Cog8p), a cytosolic tethering complex that functions in protein trafficking to mediate fusion of transport vesicles to Golgi compartments
YHR135C	1.43629	2.43165	5.3179	0.01	0.01	Verified	YCK1	Palmitoylated plasma membrane-bound casein kinase I isoform; shares redundant functions with Yck2p in morphogenesis, proper septin assembly, endocytic trafficking; provides an essential function overlapping with that of Yck2p
YDR422C	1.43506	3.47605	8.54401	0.01	0.106741	Verified	SIP1	Alternate beta-subunit of the Snf1p kinase complex, may confer substrate specificity; vacuolar protein containing KIS (Kinase-Interacting Sequence) and ASC (Association with Snf1 kinase Complex) domains involved in protein interactions
YHR011W	1.4348	2.84044	11.8018	0.01	0.01	Verified	DIA4	Probable mitochondrial seryl-tRNA synthetase, mutant displays increased invasive and pseudohyphal growth
YML016C	1.43243	3.07417	8.09516	0.01	0.119242	Verified	PPZ1	Serine/threonine protein phosphatase Z, isoform of Ppz2p; involved in regulation of potassium transport, which affects osmotic stability, cell cycle progression, and halotolerance
YBL111C_INT_1	1.43015	2.66676	12.3814	0.01	0.01	NA	YBL111C_INT_1	NA
YLR352W	1.42997	2.85719	7.92077	0.01	0.0214336	Uncharacterized	YLR352W	Putative protein of unknown function with similarity to F-box proteins; interacts with Skp1p and Cdc53p; YLR352W is not an essential gene
YHL047C	1.42986	3.40127	7.16057	0.01	0.117872	Verified	ARN2	Transporter, member of the ARN family of transporters that specifically recognize siderophore-iron chelates; responsible for uptake of iron bound to the siderophore triacetylfusarinine C
YDR103W	1.4296	2.58604	6.41192	0.01	0.01	Verified	STE5	Pheromone-response scaffold protein; binds kinases Ste11p, Ste7p, and Fus3p to form a MAPK cascade complex that interacts with the plasma membrane and Ste4p-Ste18p; modulates the sensitivity of Fus3p to pheromone gradient
YDR456W	1.42881	2.56526	8.01423	0.01	0.01	Verified	NHX1	Endosomal Na+/H+ exchanger, required for intracellular sequestration of Na+; required for osmotolerance to acute hypertonic shock
YNL063W	1.42749	3.6659	5.23787	0.01	0.0740985	Verified	MTQ1	S-adenosylmethionine-dependent methyltransferase; methylates translational release factor Mrf1p; similar to E.coli PrmC; is not an essential gene
YOR192C	1.42565	2.32937	8.80373	0.01	0.01	Verified	THI72	Transporter of thiamine or related compound; shares sequence similarity with Thi7p
YPR191W	1.42466	3.13325	7.77575	0.01	0.128292	Verified	QCR2	Subunit 2 of the ubiquinol cytochrome-c reductase complex, which is a component of the mitochondrial inner membrane electron transport chain; phosphorylated; transcription is regulated by Hap1p, Hap2p/Hap3p, and heme
YGR134W	1.42195	3.44546	8.68606	0.01	0.111519	Verified	CAF130	Part of the evolutionarily-conserved CCR4-NOT transcriptional regulatory complex involved in controlling mRNA initiation, elongation, and degradation
YDR311W	1.41983	2.36929	5.1169	0.01	0.01	Verified	TFB1	Subunit of TFIIH and nucleotide excision repair factor 3 complexes, required for nucleotide excision repair, target for transcriptional activators
YDL234C	1.41811	2.91645	7.82401	0.01	0.0603747	Verified	GYP7	GTPase-activating protein for yeast Rab family members including: Ypt7p (most effective), Ypt1p, Ypt31p, and Ypt32p (in vitro); involved in vesicle mediated protein trafficking
YDR336W	1.41688	2.64211	4.39904	0.01	0.01	Uncharacterized	YDR336W	Putative protein of unknown function; sumoylated under stress conditions in a genome wide study; YDR336W is not an essential gene
YJL037W	1.41633	2.65168	11.2914	0.01	0.01	Verified	IRC18	Putative protein of unknown function; expression induced in respiratory-deficient cells and in carbon-limited chemostat cultures; similar to adjacent ORF, YJL038C; null mutant displays increased levels of spontaneous Rad52p foci
YHR186C	1.41378	2.92654	9.04215	0.01	0.0659736	Verified	KOG1	Subunit of TORC1, a rapamycin-sensitive complex involved in growth control that contains Tor1p or Tor2p, Lst8p and Tco89p; contains four HEAT repeats and seven WD-40 repeats; may act as a scaffold protein to couple TOR and its effectors
YGR055W	1.41292	2.88338	7.05584	0.01	0.0399615	Verified	MUP1	High affinity methionine permease, integral membrane protein with 13 putative membrane-spanning regions; also involved in cysteine uptake
YDR530C	1.41241	3.08847	7.10719	0.01	0.121966	Verified	APA2	Diadenosine 5',5''-P1,P4-tetraphosphate phosphorylase II (AP4A phosphorylase), involved in catabolism of bis(5'-nucleosidyl) tetraphosphates; has similarity to Apa1p
YPR104C	1.41216	3.04183	5.4078	0.01	0.111672	Verified	FHL1	Transcriptional activator with similarity to DNA-binding domain of Drosophila forkhead but unable to bind DNA in vitro; required for rRNA processing; isolated as a suppressor of splicing factor prp4
YAL021C	1.41206	2.90979	7.15056	0.01	0.0565216	Verified	CCR4	Component of the CCR4-NOT transcriptional complex, which is involved in regulation of gene expression; component of the major cytoplasmic deadenylase, which is involved in mRNA poly(A) tail shortening
YDR391C	1.41182	3.57454	4.27602	0.01	0.0900881	Uncharacterized	YDR391C	Putative protein of unknown function, possibly involved in zinc homeostasis; Bdf1p-dependent transcription induced by salt stress; green fluorescent protein (GFP)-fusion protein localizes to both the cytoplasm and the nucleus
YHR047C	1.41078	2.73761	8.17008	0.01	0.01	Verified	AAP1	Arginine/alanine aminopeptidase, overproduction stimulates glycogen accumulation
YBR160W	1.40942	2.84981	7.7554	0.01	0.0158148	Verified	CDC28	Catalytic subunit of the main cell cycle cyclin-dependent kinase (CDK); alternately associates with G1 cyclins (CLNs) and G2/M cyclins (CLBs) which direct the CDK to specific substrates
YMR053C	1.4094	2.47717	6.57611	0.01	0.01	Verified	STB2	Protein that interacts with Sin3p in a two-hybrid assay and is part of a large protein complex with Sin3p and Stb1p
YDR075W	1.40847	2.34191	8.40399	0.01	0.01	Verified	PPH3	Catalytic subunit of an evolutionarily conserved protein phosphatase complex containing Psy2p and the regulatory subunit Psy4p; required for cisplatin resistance; involved in activation of Gln3p
YOR173W	1.40789	3.3716	11.76	0.01	0.12169	Verified	DCS2	Non-essential, stress induced regulatory protein containing a HIT (histidine triad) motif; modulates m7G-oligoribonucleotide metabolism; inhibits Dcs1p; regulated by Msn2p, Msn4p, and the Ras-cAMP-cAPK signaling pathway, similar to Dcs1p.
YGR263C	1.40783	2.82099	4.63024	0.01	0.01	Verified	SAY1	Sterol deacetylase; component of the sterol acetylation/deacetylation cycle along with Atf2p; integral membrane protein with active site in the ER lumen; green fluorescent protein (GFP)-fusion protein localizes to the endoplasmic reticulum
YDR291W	1.40733	2.39424	5.13787	0.01	0.01	Uncharacterized	HRQ1	Putative RecQ helicase; belongs to the widely conserved RecQ family of proteins which are involved in maintaining genomic integrity; similar to the human RecQ4p implicated in Rothmund-Thomson syndrome(RTS)
YEL005C	1.40487	2.78105	7.27289	0.01	0.01	Verified	VAB2	Protein with a potential role in vacuolar function, as suggested by its ability to bind Vac8p; green fluorescent protein (GFP)-fusion protein localizes to the cytoplasm in a punctate pattern
YOR069W	1.40457	2.8188	4.88576	0.01	0.01	Verified	VPS5	Nexin-1 homolog required for localizing membrane proteins from a prevacuolar/late endosomal compartment back to the late Golgi apparatus; structural component of the retromer membrane coat complex; forms a retromer subcomplex with Vps17p
YJL005W	1.40455	2.81879	6.40526	0.01	0.01	Verified	CYR1	Adenylate cyclase, required for cAMP production and cAMP-dependent protein kinase signaling; the cAMP pathway controls a variety of cellular processes, including metabolism, cell cycle, stress response, stationary phase, and sporulation
YBR131W	1.40122	2.80609	9.48482	0.01	0.01	Verified	CCZ1	Protein involved in vacuolar assembly, essential for autophagy and the cytoplasm-to-vacuole pathway
YPR155C	1.40085	2.98928	4.37916	0.01	0.0947608	Verified	NCA2	Protein involved in regulation of mitochondrial expression of subunits 6 (Atp6p) and 8 (Atp8p) of the Fo-F1 ATP synthase; functions with Nca3p
YOR273C	1.3999	3.39149	6.07464	0.01	0.119175	Verified	TPO4	Polyamine transport protein, recognizes spermine, putrescine, and spermidine; localizes to the plasma membrane; member of the major facilitator superfamily
YMR262W	1.39921	2.41597	7.35022	0.01	0.01	Uncharacterized	YMR262W	Protein of unknown function; interacts weakly with Knr4p; YMR262W is not an essential gene
YAR029W	1.3989	3.38077	8.03799	0.01	0.120553	Uncharacterized	YAR029W	Member of DUP240 gene family but contains no transmembrane domains; green fluorescent protein (GFP)-fusion protein localizes to the cytoplasm in a punctate pattern
YEL049W	1.39807	2.5983	11.117	0.01	0.01	Verified	PAU2	Part of 23-member seripauperin multigene family encoded mainly in subtelomeric regions, active during alcoholic fermentation, regulated by anaerobiosis, negatively regulated by oxygen, repressed by heme
YDR080W	1.3975	2.78837	9.28894	0.01	0.01	Verified	VPS41	Vacuolar membrane protein that is a subunit of the homotypic vacuole fusion and vacuole protein sorting (HOPS) complex; essential for membrane docking and fusion at the Golgi-to-endosome and endosome-to-vacuole stages of protein transport
YBR228W	1.39658	3.00662	5.51811	0.01	0.101015	Verified	SLX1	Subunit of a complex, with Slx4p, that hydrolyzes 5' branches from duplex DNA in response to stalled or converging replication forks; function overlaps with that of Sgs1p-Top3p
YOR081C	1.3964	2.53626	4.28939	0.01	0.01	Verified	TGL5	Triacylglycerol lipase involved in TAG mobilization; localizes to lipid particles; potential Cdc28p substrate
YFR023W	1.3963	3.13441	6.46056	0.01	0.128414	Verified	PES4	Poly(A) binding protein, suppressor of DNA polymerase epsilon mutation, similar to Mip6p
YER008C	1.39592	2.91108	11.5341	0.01	0.0572781	Verified	SEC3	Non-essential subunit of the exocyst complex (Sec3p, Sec5p, Sec6p, Sec8p, Sec10p, Sec15p, Exo70p, Exo84p) which mediates targeting of post-Golgi vesicles to sites of active exocytosis; Sec3p specifically is a spatial landmark for secretion
YPL156C	1.39232	2.62834	5.20147	0.01	0.01	Verified	PRM4	Pheromone-regulated protein, predicted to have 1 transmembrane segment; transcriptionally regulated by Ste12p during mating and by Cat8p during the diauxic shift
YPR134W	1.38801	2.60099	6.80565	0.01	0.01	Verified	MSS18	Nuclear encoded protein needed for efficient splicing of mitochondrial COX1 aI5beta intron; mss18 mutations block cleavage of 5' exon - intron junction; phenotype of intronless strain suggests additional functions
YAR035W	1.38792	2.68961	4.17876	0.01	0.01	Verified	YAT1	Outer mitochondrial carnitine acetyltransferase, minor ethanol-inducible enzyme involved in transport of activated acyl groups from the cytoplasm into the mitochondrial matrix; phosphorylated
YKR049C	1.38745	3.2528	4.96596	0.01	0.13171	Verified	FMP46	Putative redox protein containing a thioredoxin fold; the authentic, non-tagged protein is detected in highly purified mitochondria in high-throughput studies
YBR215W	1.38732	2.95558	5.10342	0.01	0.0805467	Verified	HPC2	Subunit of the HIR complex, a nucleosome assembly complex involved in regulation of histone gene transcription; mutants display synthetic defects with subunits of FACT, a complex that allows passage of RNA Pol II through nucleosomes
YLR263W	1.3872	2.45499	11.3501	0.01	0.01	Verified	RED1	Protein component of the axial elements of the synaptonemal complex, involved in chromosome segregation during the first meiotic division; interacts with Hop1p; required for wild-type levels of Mek1p kinase activity
YLR138W	1.38593	2.81294	6.2343	0.01	0.01	Verified	NHA1	Na+/H+ antiporter involved in sodium and potassium efflux through the plasma membrane; required for alkali cation tolerance at acidic pH
YHR028C	1.38403	2.54361	10.9669	0.01	0.01	Verified	DAP2	Dipeptidyl aminopeptidase, synthesized as a glycosylated precursor; localizes to the vacuolar membrane; similar to Ste13p
YKR095W	1.38375	3.0718	6.38134	0.01	0.118753	Verified	MLP1	Myosin-like protein associated with the nuclear envelope, connects the nuclear pore complex with the nuclear interior; involved with Tel1p in telomere length control; involved with Pml1p and Pml39p in nuclear retention of unspliced mRNAs
YML030W	1.38282	2.57311	6.57416	0.01	0.01	Uncharacterized	YML030W	Putative protein of unknown function; GFP-fusion protein localizes to mitochondria; null mutant is viable
YJL212C	1.38133	3.25092	6.76103	0.01	0.131781	Verified	OPT1	Proton-coupled oligopeptide transporter of the plasma membrane; also transports glutathione and phytochelatin; member of the OPT family
YLR451W	1.38003	3.2718	8.24891	0.01	0.130817	Verified	LEU3	Zinc-finger transcription factor that regulates genes involved in branched chain amino acid biosynthesis and ammonia assimilation; positively regulated by alpha-isopropylmalate, an intermediate in leucine biosynthesis
YJL100W	1.37884	3.06098	8.91196	0.01	0.116396	Verified	LSB6	Type II phosphatidylinositol 4-kinase that binds Las17p, which is a homolog of human Wiskott-Aldrich Syndrome protein involved in actin patch assembly and actin polymerization
YNL047C	1.37631	3.57657	5.07598	0.01	0.0897336	Verified	SLM2	Phosphoinositide PI4,5P(2) binding protein, forms a complex with Slm1p; acts downstream of Mss4p in a pathway regulating actin cytoskeleton organization in response to stress; phosphorylated by the TORC2 complex
YBR008C	1.37604	2.48102	6.02238	0.01	0.01	Verified	FLR1	Plasma membrane multidrug transporter of the major facilitator superfamily, involved in efflux of fluconazole, diazaborine, benomyl, methotrexate, and other drugs
YFL033C	1.37566	3.06407	8.04384	0.01	0.117091	Verified	RIM15	Glucose-repressible protein kinase involved in signal transduction during cell proliferation in response to nutrients, specifically the establishment of stationary phase; identified as a regulator of IME2; substrate of Pho80p-Pho85p kinase
YJL149W	1.37496	3.11336	7.88449	0.01	0.125877	Verified	YJL149W	Putative SCF ubiquitin ligase F-box protein; interacts physically with both Cdc53p and Skp1 and genetically with CDC34; similar to putative F-box protein YDR131C
YPL041C	1.37414	2.74466	6.56798	0.01	0.01	Uncharacterized	YPL041C	Protein of unknown function involved in maintenance of proper telomere length
YMR167W	1.371	2.59311	5.5338	0.01	0.01	Verified	MLH1	Protein required for mismatch repair in mitosis and meiosis as well as crossing over during meiosis; forms a complex with Pms1p and Msh2p-Msh3p during mismatch repair; human homolog is associated with hereditary non-polyposis colon cancer
YDR438W	1.37075	2.61165	8.79222	0.01	0.01	Verified	THI74	Mitochondrial transporter repressible by thiamine
YDR499W	1.37058	2.81093	9.57382	0.01	0.01	Verified	LCD1	Essential protein required for the DNA integrity checkpoint pathways; interacts physically with Mec1p; putative homolog of S. pombe Rad26 and human ATRIP
YPL087W	1.36901	3.08933	5.25021	0.01	0.122119	Verified	YDC1	Alkaline dihydroceramidase, involved in sphingolipid metabolism; preferentially hydrolyzes dihydroceramide to a free fatty acid and dihydrosphingosine; has a minor reverse activity
YMR190C	1.36811	3.63264	8.84556	0.01	0.0799103	Verified	SGS1	Nucleolar DNA helicase of the RecQ family involved in maintenance of genome integrity, regulates chromosome synapsis and meiotic crossing over; has similarity to human BLM and WRN helicases implicated in Bloom and Werner syndromes
YLR401C	1.36437	2.91525	8.01609	0.01	0.0596921	Verified	DUS3	Dihydrouridine synthase, member of a widespread family of conserved proteins including Smm1p, Dus1p, and Dus4p; contains a consensus oleate response element (ORE) in its promoter region
YGR101W	1.36431	2.32673	3.9979	0.01	0.01	Verified	PCP1	Mitochondrial serine protease required for the processing of various mitochondrial proteins and maintenance of mitochondrial DNA and morphology; belongs to the rhomboid-GlpG superfamily of intramembrane peptidases
YLR398C	1.36173	2.94491	6.75695	0.01	0.0754553	Verified	SKI2	Putative RNA helicase, involved in exosome mediated 3' to 5' mRNA degradation and translation inhibition of non-poly(A) mRNAs; forms complex with Ski3p and Ski8p; required for repressing propagation of dsRNA viruses
YGL196W	1.35899	3.02323	5.74916	0.01	0.106371	Verified	DSD1	D-serine dehydratase (aka D-serine ammonia-lyase); converts D-serine to pyruvate and ammonia; specifc for D-serine, unlike the bacterial enzyme which recognizes both D-serine and L-serine as substrates
YNL048W	1.35879	2.90516	4.74003	0.01	0.0537684	Verified	ALG11	Alpha-1,2-mannosyltransferase, catalyzes sequential addition of the two terminal alpha 1,2-mannose residues to the Man5GlcNAc2-PP-dolichol intermediate during asparagine-linked glycosylation in the ER
YOL059W	1.35872	2.46995	6.4534	0.01	0.01	Verified	GPD2	NAD-dependent glycerol 3-phosphate dehydrogenase, homolog of Gpd1p, expression is controlled by an oxygen-independent signaling pathway required to regulate metabolism under anoxic conditions; located in cytosol and mitochondria
YLL001W	1.35829	2.85764	6.41071	0.01	0.0217661	Verified	DNM1	Dynamin-related GTPase required for mitochondrial fission and the maintenance of mitochondrial morphology, assembles on the cytoplasmic face of mitochondrial tubules at sites at which division will occur; also participates in endocytosis
YGR004W	1.35707	4.18135	7.00849	0.01	0.01	Verified	PEX31	Peroxisomal integral membrane protein, involved in negative regulation of peroxisome size; partially functionally redundant with Pex30p and Pex32p; probably acts at a step downstream of steps mediated by Pex28p and Pex29p
YOR228C	1.35666	3.23339	8.66141	0.01	0.132272	Verified	YOR228C	Protein of unknown function, localized to the mitochondrial outer membrane
YLL012W	1.35541	3.03034	8.69568	0.01	0.108484	Verified	YEH1	Steryl ester hydrolase, one of three gene products (Yeh1p, Yeh2p, Tgl1p) responsible for steryl ester hydrolase activity and involved in sterol homeostasis; localized to lipid particle membranes
YOR321W	1.35494	2.65391	6.313	0.01	0.01	Verified	PMT3	Protein O-mannosyltransferase, transfers mannose residues from dolichyl phosphate-D-mannose to protein serine/threonine residues; acts in a complex with Pmt5p, can instead interact with Pmt1p in some conditions; target for new antifungals
YGL154C	1.35409	2.34906	5.45935	0.01	0.01	Verified	LYS5	Phosphopantetheinyl transferase involved in lysine biosynthesis; converts inactive apo-form of Lys2p (alpha-aminoadipate reductase) into catalytically active holo-form by posttranslational addition of phosphopantetheine
YML118W	1.35238	2.36106	8.37331	0.01	0.01	Verified	NGL3	Putative endonuclease, has a domain similar to a magnesium-dependent endonuclease motif in mRNA deadenylase Ccr4p; similar to Ngl1p and Ngl2p
YKR038C	1.35162	2.70266	5.31249	0.01	0.01	Verified	KAE1	Putative glycoprotease proposed to be in transcription as a component of the EKC protein complex with Bud32p, Cgi121p, Pcc1p, and Gon7p; also identified as a component of the KEOPS protein complex
YJL164C	1.3515	3.30064	7.91939	0.01	0.128882	Verified	TPK1	cAMP-dependent protein kinase catalytic subunit; promotes vegetative growth in response to nutrients via the Ras-cAMP signaling pathway; inhibited by regulatory subunit Bcy1p in the absence of cAMP; partially redundant with Tpk2p and Tpk3p
YDR416W	1.34943	3.0791	9.42304	0.01	0.120223	Verified	SYF1	Component of the spliceosome complex involved in pre-mRNA splicing; involved in regulation of cell cycle progression; similar to Drosophila crooked neck protein
YCR030C	1.34882	3.19475	8.05114	0.01	0.132207	Verified	SYP1	Protein of unknown function that may regulate assembly and disassembly of the septin ring; colocalizes and interacts with septin subunits; potential role in actin cytoskeletal organization
YLR100W	1.34871	2.57676	3.0774	0.01	0.01	Verified	ERG27	3-keto sterol reductase, catalyzes the last of three steps required to remove two C-4 methyl groups from an intermediate in ergosterol biosynthesis; mutants are sterol auxotrophs
YOR290C	1.34862	3.38421	5.90913	0.01	0.120117	Verified	SNF2	Catalytic subunit of the SWI/SNF chromatin remodeling complex involved in transcriptional regulation; contains DNA-stimulated ATPase activity; functions interdependently in transcriptional activation with Snf5p and Snf6p
YNR008W	1.34523	2.39566	4.90311	0.01	0.01	Verified	LRO1	Acyltransferase that catalyzes diacylglycerol esterification; one of several acyltransferases that contribute to triglyceride synthesis; putative homolog of human lecithin cholesterol acyltransferase
YCR021C	1.34382	2.91327	6.00563	0.01	0.0585478	Verified	HSP30	Hydrophobic plasma membrane localized, stress-responsive protein that negatively regulates the H(+)-ATPase Pma1p; induced by heat shock, ethanol treatment, weak organic acid, glucose limitation, and entry into stationary phase
YJR054W	1.34095	2.73	10.1429	0.01	0.01	Uncharacterized	YJR054W	Vacuolar protein of unknown function; potential Cdc28p substrate
YLR071C	1.34076	2.72321	4.012	0.01	0.01	Verified	RGR1	Subunit of the RNA polymerase II mediator complex; associates with core polymerase subunits to form the RNA polymerase II holoenzyme; required for glucose repression, HO repression, RME1 repression and sporulation
YOR140W	1.33922	2.44654	6.02744	0.01	0.01	Verified	SFL1	Transcriptional repressor and activator; involved in repression of flocculation-related genes, and activation of stress responsive genes; negatively regulated by cAMP-dependent protein kinase A subunit Tpk2p
YDR490C	1.3373	3.2932	7.98696	0.01	0.129443	Verified	PKH1	Serine/threonine protein kinase involved in sphingolipid-mediated signaling pathway that controls endocytosis; activates Ypk1p and Ykr2p, components of signaling cascade required for maintenance of cell wall integrity; redundant with Pkh2p
YCR067C	1.33488	2.83943	7.19247	0.01	0.01	Verified	SED4	Integral endoplasmic reticulum membrane protein, functions as a positive regulator of Sar1p probably through inhibition of GTPase activation by Sec23p; binds Sec16p, participates in vesicle formation, similar to Sec12p
YBR272C	1.33429	2.47612	4.93717	0.01	0.01	Verified	HSM3	Protein of unknown function, involved in DNA mismatch repair during slow growth; has weak similarity to Msh1p
YEL055C	1.33378	3.2403	4.6163	0.01	0.132115	Verified	POL5	DNA Polymerase phi; has sequence similarity to the human MybBP1A and weak sequence similarity to B-type DNA polymerases, not required for chromosomal DNA replication; required for the synthesis of rRNA
YPR095C	1.3328	2.97494	6.56296	0.01	0.0890549	Verified	SYT1	Guanine nucleotide exchange factor (GEF) for Arf proteins; involved in vesicular transport; suppressor of ypt3 mutations; member of the Sec7-domain family
YDR379C-A	1.33205	2.77436	5.66305	0.01	0.01	Uncharacterized	YDR379C-A	Putative protein of unknown function; identified by homology with other fungi; GFP-fusion protein localized to the mitochondrion
YFR019W	1.33151	2.76564	6.02798	0.01	0.01	Verified	FAB1	1-phosphatidylinositol-3-phosphate 5-kinase; vacuolar membrane kinase that generates phosphatidylinositol (3,5)P2, which is involved in vacuolar sorting and homeostasis
YOR035C	1.33028	2.9069	7.57595	0.01	0.0548089	Verified	SHE4	Protein containing a UCS (UNC-45/CRO1/SHE4) domain, binds to myosin motor domains to regulate myosin function; involved in endocytosis, polarization of the actin cytoskeleton, and asymmetric mRNA localization
YBR274W	1.33025	2.42483	3.75002	0.01	0.01	Verified	CHK1	Serine/threonine kinase and DNA damage checkpoint effector, mediates cell cycle arrest via phosphorylation of Pds1p; phosphorylated by checkpoint signal transducer Mec1p; homolog of S. pombe and mammalian Chk1 checkpoint kinase
YFR044C	1.32907	2.65209	4.75648	0.01	0.01	Verified	DUG1	Probable di- and tri-peptidase; forms a complex with Dug2p and Dug3p to degrade glutathione (GSH) and other peptides containing a gamma-glu-X bond in an alternative pathway to GSH degradation by gamma-glutamyl transpeptidase (Ecm38p)
YNL221C	1.32617	2.7531	4.62552	0.01	0.01	Verified	POP1	Subunit of both RNase MRP, which cleaves pre-rRNA, and nuclear RNase P, which cleaves tRNA precursors to generate mature 5' ends; binds to the RPR1 RNA subunit in RNase P
YOL009C	1.32553	3.77956	5.68479	0.01	0.0547598	Verified	MDM12	Mitochondrial outer membrane protein, required for transmission of mitochondria to daughter cells; component of the Mdm10-Mdm12-Mmm1 complex involved in import and assembly of outer membrane beta-barrel proteins
YHR178W	1.32435	2.82745	10.8495	0.01	0.01	Verified	STB5	Activator of multidrug resistance genes, forms a heterodimer with Pdr1p; contains a Zn(II)2Cys6 zinc finger domain that interacts with a PDRE (pleotropic drug resistance element) in vitro; binds Sin3p in a two-hybrid assay
YGL018C	1.32426	2.64232	4.58176	0.01	0.01	Verified	JAC1	Specialized J-protein that functions with Hsp70 in Fe-S cluster biogenesis in mitochondria, involved in iron metabolism; contains a J domain typical to J-type chaperones; localizes to the mitochondrial matrix
YJL101C	1.32359	2.96322	7.90482	0.01	0.0840187	Verified	GSH1	Gamma glutamylcysteine synthetase catalyzes the first step in glutathione (GSH) biosynthesis; expression induced by oxidants, cadmium, and mercury
YOR141C	1.32233	2.4858	4.73184	0.01	0.01	Verified	ARP8	Nuclear actin-related protein involved in chromatin remodeling, component of chromatin-remodeling enzyme complexes
YKR063C	1.32071	2.58003	5.50285	0.01	0.01	Verified	LAS1	Essential nuclear protein possibly involved in bud formation and morphogenesis; mutants require the SSD1-v allele for viability
YKL089W	1.3193	2.85865	4.5216	0.01	0.0225235	Verified	MIF2	Kinetochore protein with homology to human CENP-C, required for structural integrity of the spindle during anaphase spindle elongation, interacts with histones H2A, H2B, and H4, phosphorylated by Ipl1p
YPR161C	1.31882	2.63411	8.02912	0.01	0.01	Verified	SGV1	Cyclin (Bur2p)-dependent protein kinase that functions in transcriptional regulation; phosphorylates the carboxy-terminal domain of Rpo21p, which is the largest subunit of RNA polymerase II; regulated by Cak1p
YMR175W	1.31837	2.74961	4.80675	0.01	0.01	Verified	SIP18	Protein of unknown function whose expression is induced by osmotic stress
YGL119W	1.31753	2.55525	11.2866	0.01	0.01	Verified	ABC1	Protein required for ubiquinone (coenzyme Q) biosynthesis and for respiratory growth; exhibits genetic interaction with COQ9, suggesting a common function; similar to prokaryotic proteins involved in early steps of ubiquinone biosynthesis
YFR048W	1.31688	2.64019	7.49126	0.01	0.01	Verified	RMD8	Cytosolic protein required for sporulation
YLR228C	1.31673	2.37008	6.79054	0.01	0.01	Verified	ECM22	Sterol regulatory element binding protein, regulates transcription of sterol biosynthetic genes; contains Zn[2]-Cys[6] binuclear cluster; homologous to Upc2p; relocates from intracellular membranes to perinuclear foci on sterol depletion
YGL210W	1.31489	3.01932	4.47495	0.01	0.105166	Verified	YPT32	GTPase of the Ypt/Rab family, very similar to Ypt31p; involved in the exocytic pathway; mediates intra-Golgi traffic or the budding of post-Golgi vesicles from the trans-Golgi
YBR060C	1.31463	2.89179	6.36731	0.01	0.04546	Verified	ORC2	Subunit of the origin recognition complex, which directs DNA replication by binding to replication origins and is also involved in transcriptional silencing; interacts with Spp1p and with trimethylated histone H3; phosphorylated by Cdc28p
YLR222C	1.3142	2.45077	5.6639	0.01	0.01	Verified	UTP13	Nucleolar protein, component of the small subunit (SSU) processome containing the U3 snoRNA that is involved in processing of pre-18S rRNA
YBR114W	1.31288	2.64399	4.78188	0.01	0.01	Verified	RAD16	Protein that recognizes and binds damaged DNA in an ATP-dependent manner (with Rad7p) during nucleotide excision repair; subunit of Nucleotide Excision Repair Factor 4 (NEF4) and the Elongin-Cullin-Socs (ECS) ligase complex
YMR106C	1.31221	2.47778	6.86505	0.01	0.01	Verified	YKU80	Subunit of the telomeric Ku complex (Yku70p-Yku80p), involved in telomere length maintenance, structure and telomere position effect; relocates to sites of double-strand cleavage to promote nonhomologous end joining during DSB repair
YDL146W	1.31167	3.1732	4.25881	0.01	0.131407	Verified	LDB17	Protein of unknown function; GFP-fusion protein localizes to the cell periphery, cytoplasm, bud, and bud neck; null mutant shows a reduced affinity for the alcian blue dye suggesting a decreased net negative charge of the cell surface
YLR077W	1.31016	3.27589	5.5826	0.01	0.130583	Uncharacterized	FMP25	Putative protein of unknown function; the authentic, non-tagged protein is detected in highly purified mitochondria in high-throughput studies
YML057W	1.30909	2.97021	6.31808	0.01	0.0870633	Verified	CMP2	Calcineurin A; one isoform (the other is CNA1) of the catalytic subunit of calcineurin, a Ca++/calmodulin-regulated protein phosphatase which regulates Crz1p (a stress-response transcription factor), the other calcineurin subunit is CNB1
YCR061W	1.30904	3.57015	7.86225	0.01	0.0908538	Uncharacterized	YCR062W	Protein of unknown function; green fluorescent protein (GFP)-fusion protein localizes to the cytoplasm in a punctate pattern; induced by treatment with 8-methoxypsoralen and UVA irradiation
YNL223W	1.30841	2.64304	8.04439	0.01	0.01	Verified	ATG4	Conserved cysteine protease required for autophagy; cleaves Atg8p to a form required for autophagosome and Cvt vesicle generation
YNL137C	1.30642	3.26268	5.76457	0.01	0.131286	Verified	NAM9	Mitochondrial ribosomal component of the small subunit
YDR379W	1.30627	3.25519	5.38235	0.01	0.131616	Verified	RGA2	GTPase-activating protein for the polarity-establishment protein Cdc42p; implicated in control of septin organization, pheromone response, and haploid invasive growth; regulated by Pho85p and Cdc28p
YER171W	1.30615	2.40713	5.75701	0.01	0.01	Verified	RAD3	5' to 3' DNA helicase, involved in nucleotide excision repair and transcription; subunit of RNA polymerase II transcription initiation factor TFIIH; subunit of Nucleotide Excision Repair Factor 3 (NEF3); homolog of human XPD protein
YJR140C	1.30435	3.01215	7.1408	0.01	0.102865	Verified	HIR3	Subunit of the HIR complex, a nucleosome assembly complex involved in regulation of histone gene transcription; involved in position-dependent gene silencing and nucleosome reassembly
YJR005W	1.30395	3.53001	9.72692	0.01	0.0977818	Verified	APL1	Beta-adaptin, large subunit of the clathrin associated protein complex (AP-2); involved in vesicle mediated transport; similar to mammalian beta-chain of the clathrin associated protein complex
YML087C	1.30373	2.81322	8.36646	0.01	0.01	Uncharacterized	YML087C	Putative protein of unknown function, highly conserved across species and orthologous to human CYB5R4
YKL189W	1.30341	3.82716	7.80373	0.01	0.0470606	Verified	HYM1	Component of the RAM signaling network that is involved in regulation of Ace2p activity and cellular morphogenesis, interacts with Kic1p and Sog2p, localizes to sites of polarized growth during budding and during the mating response
YDR027C	1.30271	2.94012	7.30312	0.01	0.0730673	Verified	VPS54	Component of the GARP (Golgi-associated retrograde protein) complex, Vps51p-Vps52p-Vps53p-Vps54p, which is required for the recycling of proteins from endosomes to the late Golgi; potentially phosphorylated by Cdc28p
YOR048C	1.30189	2.69631	7.01259	0.01	0.01	Verified	RAT1	Nuclear 5' to 3' single-stranded RNA exonuclease, involved in RNA metabolism, including rRNA and snRNA processing as well as mRNA transcription termination
YLR387C	1.30076	2.8138	8.55417	0.01	0.01	Verified	REH1	Protein of unknown function, similar to Rei1p but not involved in bud growth; contains dispersed C2H2 zinc finger domains
YHR207C	1.3001	2.72275	3.73952	0.01	0.01	Verified	SET5	Zinc-finger protein of unknown function, contains one canonical and two unusual fingers in unusual arrangements; deletion enhances replication of positive-strand RNA virus
YML068W	1.29664	2.99497	8.25817	0.01	0.0968871	Verified	ITT1	Protein that modulates the efficiency of translation termination, interacts with translation release factors eRF1 (Sup45p) and eRF3 (Sup35p) in vitro, contains a zinc finger domain characteristic of the TRIAD class of proteins
YPR084W	1.29577	3.05951	5.42101	0.01	0.11606	Uncharacterized	YPR084W	Putative protein of unknown function
YLR377C	1.29549	2.66537	6.31506	0.01	0.01	Verified	FBP1	Fructose-1,6-bisphosphatase, key regulatory enzyme in the gluconeogenesis pathway, required for glucose metabolism; undergoes either proteasome-mediated or autophagy-mediated degradation depending on growth conditions; interacts with Vid30p
YOR062C	1.29495	2.9495	6.73722	0.01	0.0776815	Uncharacterized	YOR29-13	Protein of unknown function; similar to YKR075Cp and Reg1p; expression regulated by glucose and Rgt1p; GFP-fusion protein is induced in response to the DNA-damaging agent MMS
YDR159W	1.2945	2.93276	8.18839	0.01	0.0692844	Verified	SAC3	Nuclear pore-associated protein, forms a complex with Thp1p that is involved in transcription and in mRNA export from the nucleus
YDR292C	1.29416	2.60847	4.2309	0.01	0.01	Verified	SRP101	Signal recognition particle (SRP) receptor - alpha subunit; contain GTPase domains; involved in SRP-dependent protein targeting; interacts with Srp102p
YBR132C	1.29339	2.51041	7.8907	0.01	0.01	Verified	AGP2	High affinity polyamine permease, preferentially uses spermidine over putrescine; expression is down-regulated by osmotic stress; plasma membrane carnitine transporter, also functions as a low-affinity amino acid permease
YDR160W	1.29216	2.34002	5.60822	0.01	0.01	Verified	SSY1	Component of the SPS plasma membrane amino acid sensor system (Ssy1p-Ptr3p-Ssy5p), which senses external amino acid concentration and transmits intracellular signals that result in regulation of expression of amino acid permease genes
YPL011C	1.29142	2.61325	4.03828	0.01	0.01	Verified	TAF3	TFIID subunit (47 kDa), involved in promoter binding and RNA polymerase II transcription initiation
YOR047C	1.29083	2.51386	6.25053	0.01	0.01	Verified	STD1	Protein involved in control of glucose-regulated gene expression; interacts with protein kinase Snf1p, glucose sensors Snf3p and Rgt2p, and TATA-binding protein Spt15p; acts as a regulator of the transcription factor Rgt1p
YOR109W	1.29044	3.0265	7.2267	0.01	0.107357	Verified	INP53	Polyphosphatidylinositol phosphatase, dephosphorylates multiple phosphatidylinositols; involved in trans Golgi network-to-early endosome pathway; hyperosmotic stress causes translocation to actin patches; contains Sac1 and 5-ptase domains
YML124C	1.28833	2.99074	6.37212	0.01	0.0953117	Verified	TUB3	Alpha-tubulin; associates with beta-tubulin (Tub2p) to form tubulin dimer, which polymerizes to form microtubules; expressed at lower level than Tub1p
YKR064W	1.28687	2.88207	5.41412	0.01	0.0390898	Verified	OAF3	Zinc cluster protein; regulates transcription in response to oleate levels; the authentic, non-tagged protein is detected in highly purified mitochondria in high-throughput studies
YMR285C	1.28652	2.71177	4.65097	0.01	0.01	Verified	NGL2	Protein involved in 5.8S rRNA processing; Ccr4p-like RNase required for correct 3'-end formation of 5.8S rRNA at site E; similar to Ngl1p and Ngl3p
YMR064W	1.28544	2.84215	4.89323	0.01	0.01	Verified	AEP1	Protein required for expression of the mitochondrial OLI1 gene encoding subunit 9 of F1-F0 ATP synthase
YLR107W	1.28377	3.06109	7.43741	0.01	0.116422	Verified	REX3	RNA exonuclease; required for maturation of the RNA component of RNase MRP; functions redundantly with Rnh70p and Rex2p in processing of U5 snRNA and RNase P RNA; member of RNase D family of exonucleases
YDR082W	1.28343	2.57343	5.30126	0.01	0.01	Verified	STN1	Telomere end-binding and capping protein, plays a key role with Pol12p in linking telomerase action with completion of lagging strand synthesis, and in a regulatory step required for telomere capping
YIL165C	1.28112	2.32831	8.34122	0.01	0.01	Uncharacterized	YIL165C	Putative protein of unknown function; in closely related species and other S. cerevisiae strain backgrounds YIL165C and adjacent ORF, YIL164C, likely constitute a single ORF encoding a nitrilase gene
YLR392C	1.28046	2.97871	6.03962	0.01	0.0905999	Uncharacterized	YLR392C	Putative protein of unknown function; green fluorescent protein (GFP)-fusion protein localizes to the cytoplasm; YLR392C is not an essential gene
YDL020C	1.27903	2.36588	5.73439	0.01	0.01	Verified	RPN4	Transcription factor that stimulates expression of proteasome genes; Rpn4p levels are in turn regulated by the 26S proteasome in a negative feedback control mechanism; RPN4 is transcriptionally regulated by various stress responses
YBR015C	1.27899	2.35595	5.17256	0.01	0.01	Verified	MNN2	Alpha-1,2-mannosyltransferase, responsible for addition of the first alpha-1,2-linked mannose to form the branches on the mannan backbone of oligosaccharides, localizes to an early Golgi compartment
YER077C	1.27858	2.8087	8.87312	0.01	0.01	Uncharacterized	YER077C	Putative protein of unknown function; green fluorescent protein (GFP)-fusion protein localizes to the mitochondrion; null mutation results in a decrease in plasma membrane electron transport
YNL173C	1.27833	2.39845	6.15921	0.01	0.01	Verified	MDG1	Plasma membrane protein involved in G-protein mediated pheromone signaling pathway; overproduction suppresses bem1 mutations
YMR280C	1.27622	2.58826	7.96533	0.01	0.01	Verified	CAT8	Zinc cluster transcriptional activator necessary for derepression of a variety of genes under non-fermentative growth conditions, active after diauxic shift, binds carbon source responsive elements
YJL061W	1.27548	2.70858	7.06149	0.01	0.01	Verified	NUP82	Nucleoporin, subunit of the nuclear pore complex (NPC); forms a subcomplex with Nup159p and Nsp1p, interacts with Nup116p and is required for proper localization of Nup116p in the NPC
YOL158C	1.27492	2.9465	6.80769	0.01	0.0762315	Verified	ENB1	Endosomal ferric enterobactin transporter, expressed under conditions of iron deprivation; member of the major facilitator superfamily; expression is regulated by Rcs1p and affected by chloroquine treatment
YIR002C	1.27473	2.73381	7.95023	0.01	0.01	Verified	MPH1	Member of the DEAH family of helicases, functions in an error-free DNA damage bypass pathway that involves homologous recombination, binds to flap DNA and stimulates activity of Rad27p and Dna2p; mutations confer a mutator phenotype
YIL151C	1.27371	2.68851	7.12091	0.01	0.01	Uncharacterized	YIL151C	Putative protein of unknown function, predicted to contain a PINc domain
YOR243C	1.27173	2.57551	5.379	0.01	0.01	Verified	PUS7	Pseudouridine synthase, catalyzes pseudouridylation at position 35 in U2 snRNA, position 50 in 5S rRNA, position 13 in cytoplasmic tRNAs, and position 35 in pre-tRNA(Tyr); conserved in archaea, vertebrates, and some bacteria
YMR234W	1.27078	2.83261	4.46135	0.01	0.01	Verified	RNH1	Ribonuclease H1; able to bind double-stranded RNAs and RNA-DNA hybrids; associates with RNAse polymerase I; the homolog of mammalian RNAse HII (the S. cerevisiae homolog of mammalian RNAse HI is RNH201)
YLR461W	1.27077	2.47375	3.02988	0.01	0.01	Verified	PAU4	Part of 23-member seripauperin multigene family encoded mainly in subtelomeric regions, active during alcoholic fermentation, regulated by anaerobiosis, negatively regulated by oxygen, repressed by heme
YBL022C	1.26806	2.69679	5.70338	0.01	0.01	Verified	PIM1	ATP-dependent Lon protease, involved in degradation of misfolded proteins in mitochondria; required for biogenesis and maintenance of mitochondria
YLL003W	1.26693	3.02129	7.31938	0.01	0.105777	Verified	SFI1	Centrin (Cdc31p)-binding protein required for spindle pole body (SPB) duplication, localizes to the half-bridge of the SPB, required for progression through G(2)-M transition, has similarity to Xenopus laevis XCAP-C
YLR032W	1.26629	2.34897	9.06296	0.01	0.01	Verified	RAD5	DNA helicase proposed to promote replication fork regression during postreplication repair by template switching; contains RING finger domain
YKL138C	1.26621	2.46099	4.27541	0.01	0.01	Verified	MRPL31	Mitochondrial ribosomal protein of the large subunit
YDR479C	1.26597	2.60301	8.72388	0.01	0.01	Verified	PEX29	Peroxisomal integral membrane peroxin, involved in the regulation of peroxisomal size, number and distribution; genetic interactions suggest that Pex28p and Pex29p act at steps upstream of those mediated by Pex30p, Pex31p, and Pex32p
YBR165W	1.26563	3.28929	4.18953	0.01	0.129721	Verified	UBS1	Ubiquitin-conjugating enzyme suppressor that functions as a general positive regulator of Cdc34p activity; nuclear protein that may represent a link between nucleocytoplasmic transport and ubiquitin ligase activity
YDR313C	1.26466	3.38098	7.12527	0.01	0.120527	Verified	PIB1	RING-type ubiquitin ligase of the endosomal and vacuolar membranes, binds phosphatidylinositol(3)-phosphate; contains a FYVE finger domain
YDR201W	1.26402	2.8145	6.08289	0.01	0.01	Verified	SPC19	Essential subunit of the Dam1 complex (aka DASH complex), couples kinetochores to the force produced by MT depolymerization thereby aiding in chromosome segregation; also localized to nuclear side of spindle pole body
YOR124C	1.26352	2.7359	6.29351	0.01	0.01	Verified	UBP2	Ubiquitin-specific protease that removes ubiquitin from ubiquitinated proteins, cleaves at the C terminus of ubiquitin fusions; capable of cleaving polyubiquitin and possesses isopeptidase activity
YGR218W	1.26344	2.69385	6.04824	0.01	0.01	Verified	CRM1	Major karyopherin, involved in export of proteins, RNAs, and ribosomal subunits from the nucleus; exportin
YER152C	1.26254	2.84909	6.05999	0.01	0.0152591	Uncharacterized	YER152C	Putative protein of unknown function; shares amino acid similarity with the aminotransferases Aro8p and Aro9p; YER152C is not an essential gene
YGL051W	1.26232	2.65334	8.11874	0.01	0.01	Verified	MST27	Putative integral membrane protein, involved in vesicle formation; forms complex with Mst28p; member of DUP240 gene family; binds COPI and COPII vesicles
YPL034W	1.26115	2.39975	5.74468	0.01	0.01	Uncharacterized	YPL034W	Putative protein of unknown function; YPL034W is not essential gene
YML132W	1.26058	2.50836	4.77037	0.01	0.01	Verified	COS3	Protein involved in salt resistance; interacts with sodium:hydrogen antiporter Nha1p; member of the DUP380 subfamily of conserved, often subtelomerically-encoded proteins
YMR281W	1.2598	2.563	3.52848	0.01	0.01	Verified	GPI12	ER membrane protein involved in the second step of glycosylphosphatidylinositol (GPI) anchor assembly, the de-N-acetylation of the N-acetylglucosaminylphosphatidylinositol intermediate; functional homolog of human PIG-Lp
YLR284C	1.25963	3.18446	4.54494	0.01	0.131898	Verified	ECI1	Peroxisomal delta3,delta2-enoyl-CoA isomerase, hexameric protein that converts 3-hexenoyl-CoA to trans-2-hexenoyl-CoA, essential for the beta-oxidation of unsaturated fatty acids, oleate-induced
YLR173W	1.25936	2.5176	8.22075	0.01	0.01	Uncharacterized	YLR173W	Putative protein of unknown function
YGR017W	1.2584	3.07688	6.04067	0.01	0.119786	Uncharacterized	YGR017W	Putative protein of unknown function; green fluorescent protein (GFP)-fusion protein localizes to both the nucleus and the cytoplasm
YPR066W	1.25832	3.33306	5.21366	0.01	0.125982	Verified	UBA3	Protein that acts together with Ula1p to activate Rub1p before its conjugation to proteins (neddylation), which may play a role in protein degradation; GFP-fusion protein localizes to the cytoplasm in a punctate pattern
YAR019C	1.2572	3.11396	7.44973	0.01	0.125958	Verified	CDC15	Protein kinase of the Mitotic Exit Network that is localized to the spindle pole bodies at late anaphase; promotes mitotic exit by directly switching on the kinase activity of Dbf2p; required for spindle disassembly after meiosis II
YGR077C	1.25718	3.47087	7.27217	0.01	0.107568	Verified	PEX8	Intraperoxisomal organizer of the peroxisomal import machinery, tightly associated with the lumenal face of the peroxisomal membrane, essential for peroxisome biogenesis, binds PTS1-signal receptor Pex5p
YGR252W	1.25626	2.84267	4.6958	0.01	0.010212	Verified	GCN5	Histone acetyltransferase, acetylates N-terminal lysines on histones H2B and H3; catalytic subunit of the ADA and SAGA histone acetyltransferase complexes; founding member of the Gcn5p-related N-acetyltransferase superfamily
YLL009C	1.25577	2.37247	5.42232	0.01	0.01	Verified	COX17	Copper metallochaperone that transfers copper to Sco1p and Cox11p for eventual delivery to cytochrome c oxidase
YMR158W	1.25504	2.66925	9.45711	0.01	0.01	Verified	MRPS8	Mitochondrial ribosomal protein of the small subunit
YJR098C	1.25502	2.79083	7.85825	0.01	0.01	Uncharacterized	YJR098C	Putative protein of unknown function; the authentic, non-tagged protein is detected in highly purified mitochondria in high-throughput studies
YDR481C	1.25131	2.62872	5.86044	0.01	0.01	Verified	PHO8	Repressible alkaline phosphatase, a glycoprotein localized to the vacuole; regulated by levels of inorganic phosphate and by a system consisting of Pho4p, Pho9p, Pho80p, Pho81p and Pho85p; dephosphorylates phosphotyrosyl peptides
YLR324W	1.25121	2.62946	4.73796	0.01	0.01	Verified	PEX30	Peroxisomal integral membrane protein, involved in negative regulation of peroxisome number; partially functionally redundant with Pex31p; genetic interactions suggest action at a step downstream of steps mediated by Pex28p and Pex29p
YMR198W	1.25115	3.05485	7.27983	0.01	0.114961	Verified	CIK1	Kinesin-associated protein required for both karyogamy and mitotic spindle organization, interacts stably and specifically with Kar3p and may function to target this kinesin to a specific cellular role; has similarity to Vik1p
YOR352W	1.25097	3.31083	5.85832	0.01	0.128048	Uncharacterized	YOR352W	Putative protein of unknown function; expression levels regulated by Arg5,6p; green fluorescent protein (GFP)-fusion protein localizes to the cytoplasm and nucleus
YBL021C	1.25032	2.61149	6.30741	0.01	0.01	Verified	HAP3	Subunit of the heme-activated, glucose-repressed Hap2p/3p/4p/5p CCAAT-binding complex, a transcriptional activator and global regulator of respiratory gene expression; contains sequences contributing to both complex assembly and DNA binding
YJR006W	1.24885	2.44025	9.12205	0.01	0.01	Verified	POL31	DNA polymerase III (delta) subunit, essential for cell viability; involved in DNA replication and DNA repair
YFR050C	1.24866	2.58471	4.90922	0.01	0.01	Verified	PRE4	Beta 7 subunit of the 20S proteasome
YKL024C	1.24767	2.50853	5.66168	0.01	0.01	Verified	URA6	Uridylate kinase, catalyzes the seventh enzymatic step in the de novo biosynthesis of pyrimidines, converting uridine monophosphate (UMP) into uridine-5'-diphosphate (UDP)
YNL007C	1.24517	2.44482	5.41855	0.01	0.01	Verified	SIS1	Type II HSP40 co-chaperone that interacts with the HSP70 protein Ssa1p; not functionally redundant with Ydj1p due to due to substrate specificity; shares similarity with bacterial DnaJ proteins
YPR113W	1.24442	2.8792	5.25861	0.01	0.0371495	Verified	PIS1	Phosphatidylinositol synthase, required for biosynthesis of phosphatidylinositol, which is a precursor for polyphosphoinositides, sphingolipids, and glycolipid anchors for some of the plasma membrane proteins
YLR120C	1.24386	2.51798	9.63859	0.01	0.01	Verified	YPS1	Aspartic protease, attached to the plasma membrane via a glycosylphosphatidylinositol (GPI) anchor
YIL143C	1.2437	2.81786	6.85728	0.01	0.01	Verified	SSL2	Component of the holoenzyme form of RNA polymerase transcription factor TFIIH, has DNA-dependent ATPase/helicase activity and is required, with Rad3p, for unwinding promoter DNA; involved in DNA repair; homolog of human ERCC3
YBR043C	1.24347	2.35793	4.70469	0.01	0.01	Verified	QDR3	Multidrug transporter of the major facilitator superfamily, required for resistance to quinidine, barban, cisplatin, and bleomycin
YDR518W	1.2434	3.17583	7.9341	0.01	0.131537	Verified	EUG1	Protein disulfide isomerase of the endoplasmic reticulum lumen, function overlaps with that of Pdi1p; may interact with nascent polypeptides in the ER
YMR109W	1.24336	2.58034	4.72611	0.01	0.01	Verified	MYO5	One of two type I myosins; contains proline-rich tail homology 2 (TH2) and SH3 domains; MYO5 deletion has little effect on growth, but myo3 myo5 double deletion causes severe defects in growth and actin cytoskeleton organization
YNR011C	1.24295	3.16403	4.84385	0.01	0.130886	Verified	PRP2	RNA-dependent ATPase in the DEAH-box family, required for activation of the spliceosome before the first transesterification step in RNA splicing
YNL274C	1.24033	2.39083	7.54815	0.01	0.01	Verified	GOR1	Glyoxylate reductase; null mutation results in increased biomass after diauxic shift; the authentic, non-tagged protein is detected in highly purified mitochondria in high-throughput studies
YHR004C	1.23909	3.11373	7.0432	0.01	0.125927	Verified	NEM1	Probable catalytic subunit of Nem1p-Spo7p phosphatase holoenzyme; regulates nuclear growth by controlling phospholipid biosynthesis, required for normal nuclear envelope morphology and sporulation; homolog of the human protein Dullard
YOR292C	1.23862	3.69213	7.04219	0.01	0.0695493	Uncharacterized	YOR292C	Putative protein of unknown function; green fluorescent protein (GFP)-fusion protein localizes to the vacuole; YOR292C is not an essential gene
YJR058C	1.23808	2.57842	5.4562	0.01	0.01	Verified	APS2	Small subunit of the clathrin-associated adaptor complex AP-2, which is involved in protein sorting at the plasma membrane; related to the sigma subunit of the mammalian plasma membrane clathrin-associated protein (AP-2) complex
YBL061C	1.23785	2.48458	4.99494	0.01	0.01	Verified	SKT5	Activator of Chs3p (chitin synthase III), recruits Chs3p to the bud neck via interaction with Bni4p; has similarity to Shc1p, which activates Chs3p during sporulation
YKR088C	1.23755	2.94666	5.14646	0.01	0.0763086	Verified	TVP38	Integral membrane protein localized to late Golgi vesicles along with the v-SNARE Tlg2p; required for asymmetric localization of Kar9p during mitosis; GFP-fusion protein localizes to the cytoplasm in a punctate pattern
YGL219C	1.23671	2.83475	4.5135	0.01	0.01	Verified	MDM34	Mitochondrial outer membrane protein required for normal mitochondrial morphology and inheritance; localizes to dots on mitochondrial surface near mtDNA nucleoids; ubiquitination target of Mdm30p; interacts genetically with MDM31 and MDM32
YML059C	1.23615	2.56131	4.8212	0.01	0.01	Verified	NTE1	Serine esterase that deacylates exogenous lysophospholipids, homolog of human neuropathy target esterase (NTE); mammalian NTE1 deacylates phosphatidylcholine to glycerophosphocholine
YLR159W	1.23554	2.38598	3.60765	0.01	0.01	Uncharacterized	YLR159W	Putative protein of unknown function; YLR156W, YLR159W, and YLR161W are three identical open reading frames encoded near the ribosomal DNA region of chromosome 12
YPL169C	1.23482	2.73933	4.89919	0.01	0.01	Verified	MEX67	Poly(A)RNA binding protein involved in nuclear mRNA export, component of the nuclear pore; ortholog of human TAP
YLR199C	1.23482	2.44258	3.59717	0.01	0.01	Verified	PBA1	Protein involved in 20S proteasome assembly; forms a heterodimer with Add66p that binds to proteasome precursors; similar to human PAC1 constituent of the PAC1-PAC2 complex involved in proteasome assembly
YOR066W	1.23169	2.84772	6.27288	0.01	0.0141916	Verified	MSA1	Activator of G1-specific transcription factors, MBF and SBF, that regulates both the timing of G1-specific gene transcription, and cell cycle initiation; potential Cdc28p substrate
YPR194C	1.23079	2.56204	5.22669	0.01	0.01	Verified	OPT2	Oligopeptide transporter; member of the OPT family, with potential orthologs in S. pombe and C. albicans
YBR026C	1.2307	2.73927	5.84425	0.01	0.01	Verified	ETR1	2-enoyl thioester reductase, member of the medium chain dehydrogenase/reductase family; localized to in mitochondria, where it has a probable role in fatty acid synthesis
YNR051C	1.23058	2.35687	5.7088	0.01	0.01	Verified	BRE5	Ubiquitin protease cofactor, forms deubiquitination complex with Ubp3p that coregulates anterograde and retrograde transport between the endoplasmic reticulum and Golgi compartments; null is sensitive to brefeldin A
YBR028C	1.22856	2.3339	4.29119	0.01	0.01	Uncharacterized	YBR028C	Putative protein kinase, possible substrate of cAMP-dependent protein kinase (PKA)
YMR162C	1.22759	3.13691	5.85385	0.01	0.128672	Verified	DNF3	Aminophospholipid translocase (flippase) that maintains membrane lipid asymmetry in post-Golgi secretory vesicles; localizes to the trans-Golgi network; likely involved in protein transport; type 4 P-type ATPase
YDL154W	1.22568	3.10125	5.91028	0.01	0.124103	Verified	MSH5	Protein of the MutS family, forms a dimer with Msh4p that facilitates crossovers between homologs during meiosis; msh5-Y823H mutation confers tolerance to DNA alkylating agents; homologs present in C. elegans and humans
YLR327C	1.22529	2.34224	4.67454	0.01	0.01	Verified	TMA10	Protein of unknown function that associates with ribosomes
YOR073W	1.22462	2.39652	5.16326	0.01	0.01	Verified	SGO1	Component of the spindle checkpoint, involved in sensing lack of tension on mitotic chromosomes; protects centromeric Rec8p at meiosis I; required for accurate chromosomal segregation at meiosis II and for mitotic chromosome stability
YOR076C	1.2235	3.16423	5.33877	0.01	0.130899	Verified	SKI7	Putative GTPase that mediates interactions via its N-terminus between the exosome and Ski complex (Ski2p, Ski3p, Ski8p) which operate in the 3'-to-5' mRNA-decay pathway; cytoplasmic protein required for degrading nonstop mRNAs
YNR013C	1.22266	2.60751	5.01939	0.01	0.01	Verified	PHO91	Low-affinity phosphate transporter of the vacuolar membrane; deletion of pho84, pho87, pho89, pho90, and pho91 causes synthetic lethality; transcription independent of Pi and Pho4p activity; overexpression results in vigorous growth
YMR209C	1.22221	2.9631	4.44865	0.01	0.083965	Uncharacterized	YMR209C	Putative protein of unknown function; YMR209C is not an essential gene
YKL108W	1.22081	3.2323	6.85568	0.01	0.132293	Verified	SLD2	Protein required for DNA replication, phosphorylated in S phase by S-phase cyclin-dependent kinases (Cdks), phosphorylation is essential for DNA replication and for complex formation with Dpb11p; potential Cdc28p substrate
YIL107C	1.22054	3.25989	7.4437	0.01	0.131415	Verified	PFK26	6-phosphofructo-2-kinase, inhibited by phosphoenolpyruvate and sn-glycerol 3-phosphate, has negligible fructose-2,6-bisphosphatase activity, transcriptional regulation involves protein kinase A
YLR072W	1.2204	2.32927	4.91293	0.01	0.01	Uncharacterized	YLR072W	Protein of unknown function; green fluorescent protein (GFP)-fusion protein localizes to the cytoplasm in a punctate pattern; YLR072W is not an esssential gene
YOL005C	1.22013	2.5947	4.08876	0.01	0.01	Verified	RPB11	RNA polymerase II subunit B12.5; part of central core; similar to Rpc19p and bacterial alpha subunit
YKL151C	1.21927	2.66793	7.04982	0.01	0.01	Uncharacterized	YKL151C	Putative protein of unknown function; YKL151C promoter contains STREs (stress response elements) and expression is induced by heat shock or methyl methanesulfonate; green fluorescent protein (GFP)-fusion protein localizes to the cytoplasm
YKL209C	1.21912	2.38411	6.18039	0.01	0.01	Verified	STE6	Plasma membrane ATP-binding cassette (ABC) transporter required for the export of a-factor, catalyzes ATP hydrolysis coupled to a-factor transport; contains 12 transmembrane domains and two ATP binding domains; expressed only in MATa cells
YDR070C	1.21889	2.57817	4.54674	0.01	0.01	Uncharacterized	FMP16	Putative protein of unknown function; proposed to be involved in responding to conditions of stress; the authentic, non-tagged protein is detected in highly purified mitochondria in high-throughput studies
YIL097W	1.2187	3.61598	6.45177	0.01	0.0828335	Verified	FYV10	Protein of unknown function, required for survival upon exposure to K1 killer toxin; involved in proteasome-dependent catabolite inactivation of FBPase; contains CTLH domain; plays role in anti-apoptosis
YJR001W	1.21748	2.37128	4.47248	0.01	0.01	Verified	AVT1	Vacuolar transporter, imports large neutral amino acids into the vacuole; member of a family of seven S. cerevisiae genes (AVT1-7) related to vesicular GABA-glycine transporters
YOR299W	1.21742	3.03729	6.81998	0.01	0.110445	Verified	BUD7	Member of the ChAPs family of proteins (Chs5p-Arf1p-binding proteins: Bch1p, Bch2p, Bud7p, Chs6p), that forms the exomer complex with Chs5p to mediate export of specific cargo proteins, including Chs3p, from the Golgi to the plasma membrane
YDL089W	1.21719	2.34614	4.33568	0.01	0.01	Verified	NUR1	Protein of unknown function; interacts with Csm1p, Lrs4p; required for rDNA repeat stability; null mutant causes increase in unequal sister-chromatid exchange; GFP-fusion protein localizes to the nuclear periphery, possible Cdc28p substrate
YOR137C	1.21682	3.00649	6.16622	0.01	0.100969	Verified	SIA1	Protein of unassigned function involved in activation of the Pma1p plasma membrane H+-ATPase by glucose
YOR196C	1.21622	3.15483	5.54168	0.01	0.13025	Verified	LIP5	Protein involved in biosynthesis of the coenzyme lipoic acid, has similarity to E. coli lipoic acid synthase
YPL053C	1.21486	2.75736	5.78827	0.01	0.01	Verified	KTR6	Probable mannosylphosphate transferase involved in the synthesis of core oligosaccharides in protein glycosylation pathway; member of the KRE2/MNT1 mannosyltransferase family
YKR096W	1.21463	2.42639	5.1968	0.01	0.01	Verified	YKR096W	Protein of unknown function that may interact with ribosomes, based on co-purification experiments; green fluorescent protein (GFP)-fusion protein localizes to the nucleus and cytoplasm; predicted to contain a PINc domain
YHR024C	1.21435	2.4816	4.19759	0.01	0.01	Verified	MAS2	Larger subunit of the mitochondrial processing protease (MPP), essential processing enzyme that cleaves the N-terminal targeting sequences from mitochondrially imported proteins
YCL026C-A	1.21431	2.70033	6.7494	0.01	0.01	Verified	FRM2	Protein of unknown function, involved in the integration of lipid signaling pathways with cellular homeostasis; similar to bacterial nitroreductases
YOR211C	1.21398	2.80441	5.63659	0.01	0.01	Verified	MGM1	Mitochondrial GTPase related to dynamin, present in a complex containing Ugo1p and Fzo1p; required for normal morphology of cristae and for stability of Tim11p; homolog of human OPA1 involved in autosomal dominant optic atrophy
YLR189C	1.21344	2.93382	7.12331	0.01	0.0698415	Verified	ATG26	UDP-glucose:sterol glucosyltransferase, conserved enzyme involved in synthesis of sterol glucoside membrane lipids; in contrast to ATG26 from P. pastoris, S. cerevisiae ATG26 is not involved in autophagy
YNL233W	1.21179	2.65839	6.14555	0.01	0.01	Verified	BNI4	Targeting subunit for Glc7p protein phosphatase, localized to the bud neck, required for localization of chitin synthase III to the bud neck via interaction with the chitin synthase III regulatory subunit Skt5p
YPL189W	1.21162	2.34878	7.87594	0.01	0.01	Verified	GUP2	Probable membrane protein with a possible role in proton symport of glycerol; member of the MBOAT family of putative membrane-bound O-acyltransferases; Gup1p homolog
YGL067W	1.21106	2.6401	7.77158	0.01	0.01	Verified	NPY1	NADH diphosphatase (pyrophosphatase), hydrolyzes the pyrophosphate linkage in NADH and related nucleotides; localizes to peroxisomes
YOR354C	1.2098	3.05286	8.13436	0.01	0.11448	Verified	MSC6	Protein of unknown function; mutant is defective in directing meiotic recombination events to homologous chromatids; the authentic, non-tagged protein is detected in highly purified mitochondria in high-throughput studies
YER075C	1.20842	3.13385	5.15813	0.01	0.128356	Verified	PTP3	Phosphotyrosine-specific protein phosphatase involved in the inactivation of mitogen-activated protein kinase (MAPK) during osmolarity sensing; dephosporylates Hog1p MAPK and regulates its localization; localized to the cytoplasm
YNL166C	1.20771	2.45186	9.98691	0.01	0.01	Verified	BNI5	Protein involved in organization of septins at the mother-bud neck, may interact directly with the Cdc11p septin, localizes to bud neck in a septin-dependent manner
YDR001C	1.20766	2.81636	6.5227	0.01	0.01	Verified	NTH1	Neutral trehalase, degrades trehalose; required for thermotolerance and may mediate resistance to other cellular stresses; may be phosphorylated by Cdc28p
YDR352W	1.20737	2.87181	7.74766	0.01	0.0320426	Uncharacterized	YDR352W	Putative protein of unknown function
YHR037W	1.20693	2.85591	5.87744	0.01	0.0204729	Verified	PUT2	Delta-1-pyrroline-5-carboxylate dehydrogenase, nuclear-encoded mitochondrial protein involved in utilization of proline as sole nitrogen source; deficiency of the human homolog causes HPII, an autosomal recessive inborn error of metabolism
YLR178C	1.20673	3.15576	6.05009	0.01	0.13032	Verified	TFS1	Carboxypeptidase Y inhibitor, has affinity for anionic phospholipids; targeted to vacuolar membranes during stationary phase; function requires acetylation by NatB N-terminal acetyltransferase; involved in protein kinase A signaling pathway
YKR086W	1.20659	2.36298	7.94789	0.01	0.01	Verified	PRP16	RNA helicase in the DEAH-box family involved in the second catalytic step of splicing, exhibits ATP-dependent RNA unwinding activity
YPL247C	1.20578	2.41301	5.44469	0.01	0.01	Uncharacterized	YPL247C	Putative protein of unknown function; green fluorescent protein (GFP)-fusion protein localizes to the cytoplasm and nucleus; similar to the petunia WD repeat protein an11; overexpression causes a cell cycle delay or arrest
YLR224W	1.20118	2.95786	4.95422	0.01	0.0816014	Uncharacterized	YLR224W	F-box protein and component of SCF ubiquitin ligase complexes involved in ubiquitin-dependent protein catabolism; readily monoubiquitinated in vitro by SCF-Ubc4 complexes; YLR224W is not an essential gene
YBR295W	1.20117	2.97238	6.601	0.01	0.0879808	Verified	PCA1	Cadmium transporting P-type ATPase; may also have a role in copper and iron homeostasis; stabilized by Cd binding, which prevents ubiquitination; S288C and other lab strains contain a G970R mutation which eliminates Cd transport function
YER066W	1.20099	2.34312	9.17098	0.01	0.01	Uncharacterized	YER066W	Putative protein of unknown function; YER066W is not an essential gene
YLR356W	1.20012	3.035	4.76754	0.01	0.10981	Uncharacterized	YLR356W	Putative protein of unknown function with similarity to SCM4; green fluorescent protein (GFP)-fusion protein localizes to mitochondria; YLR356W is not an essential gene
YMR296C	1.19983	2.58273	6.31893	0.01	0.01	Verified	LCB1	Component of serine palmitoyltransferase, responsible along with Lcb2p for the first committed step in sphingolipid synthesis, which is the condensation of serine with palmitoyl-CoA to form 3-ketosphinganine
YGR132C	1.19891	2.70461	6.16443	0.01	0.01	Verified	PHB1	Subunit of the prohibitin complex (Phb1p-Phb2p), a 1.2 MDa ring-shaped inner mitochondrial membrane chaperone that stabilizes newly synthesized proteins; determinant of replicative life span; involved in mitochondrial segregation
YGR278W	1.19828	2.90733	4.71781	0.01	0.0550651	Verified	CWC22	Essential protein, component of a complex containing Cef1p, has similarity to S. pombe Cwf22p; putative spliceosomal component, based on computational analysis of large-scale protein-protein interaction data
YNL091W	1.19763	2.501	3.4077	0.01	0.01	Verified	NST1	Protein of unknown function, mediates sensitivity to salt stress; interacts physically with the splicing factor Msl1p and also displays genetic interaction with MSL1
YDR251W	1.19759	2.45333	7.10794	0.01	0.01	Verified	PAM1	Essential protein of unknown function; exhibits variable expression during colony morphogenesis; overexpression permits survival without protein phosphatase 2A, inhibits growth, and induces a filamentous phenotype
YKL022C	1.19689	2.55085	5.15609	0.01	0.01	Verified	CDC16	Subunit of the anaphase-promoting complex/cyclosome (APC/C), which is a ubiquitin-protein ligase required for degradation of anaphase inhibitors, including mitotic cyclins, during the metaphase/anaphase transition; required for sporulation
YPL015C	1.19656	3.16107	5.48268	0.01	0.130694	Verified	HST2	Cytoplasmic member of the silencing information regulator 2 (Sir2) family of NAD(+)-dependent protein deacetylases; modulates nucleolar (rDNA) and telomeric silencing; possesses NAD(+)-dependent histone deacetylase activity in vitro
YDR266C	1.19619	2.55219	6.35474	0.01	0.01	Verified	YDR266C	Protein of unknown function that may interact with ribosomes, based on co-purification experiments;green fluorescent protein (GFP)-fusion protein localizes to the cytoplasm; contains a RING finger domain
YLR108C	1.19523	3.39507	7.83034	0.01	0.118703	Uncharacterized	YLR108C	Protein of unknown function; green fluorescent protein (GFP)-fusion protein localizes to the nucleus; YLR108C is not an esssential gene
YOL144W	1.19298	2.87973	4.87558	0.01	0.0375082	Verified	NOP8	Nucleolar protein required for 60S ribosomal subunit biogenesis
YOL149W	1.19284	2.71374	3.51177	0.01	0.01	Verified	DCP1	Subunit of the Dcp1p-Dcp2p decapping enzyme complex, which removes the 5' cap structure from mRNAs prior to their degradation; enhances the activity of catalytic subunit Dcp2p; regulated by DEAD box protein Dhh1p
YPL040C	1.19231	2.74549	7.04043	0.01	0.01	Verified	ISM1	Mitochondrial isoleucyl-tRNA synthetase, null mutant is deficient in respiratory growth
YDR244W	1.19115	3.57992	9.3595	0.01	0.089149	Verified	PEX5	Peroxisomal membrane signal receptor for the C-terminal tripeptide signal sequence (PTS1) of peroxisomal matrix proteins, required for peroxisomal matrix protein import; also proposed to have PTS1-receptor independent functions
YNL074C	1.19113	2.39753	6.0103	0.01	0.01	Verified	MLF3	Serine-rich protein of unknown function, predicted to be palmitoylated; overproduction suppresses the growth inhibition caused by exposure to the immunosuppressant leflunomide
YDR212W	1.19095	2.5248	5.41145	0.01	0.01	Verified	TCP1	Alpha subunit of chaperonin-containing T-complex, which mediates protein folding in the cytosol; involved in maintenance of actin cytoskeleton; homolog to Drosophila melanogaster and mouse tailless complex polypeptide
YOR216C	1.19082	2.34899	4.49232	0.01	0.01	Verified	RUD3	Golgi matrix protein involved in the structural organization of the cis-Golgi; interacts genetically with COG3 and USO1
YOR089C	1.19065	2.56994	4.22375	0.01	0.01	Verified	VPS21	GTPase required for transport during endocytosis and for correct sorting of vacuolar hydrolases; localized in endocytic intermediates; detected in mitochondria; geranylgeranylation required for membrane association; mammalian Rab5 homolog
YNL162W-A	1.1904	2.50636	3.85543	0.01	0.01	Uncharacterized	YNL162W-A	Putative protein of unknown function; identified by homology
YOR316C	1.19031	2.91337	5.33831	0.01	0.0586063	Verified	COT1	Vacuolar transporter that mediates zinc transport into the vacuole; overexpression confers resistance to cobalt and rhodium
YKL175W	1.18983	2.63851	4.51017	0.01	0.01	Verified	ZRT3	Vacuolar membrane zinc transporter, transports zinc from storage in the vacuole to the cytoplasm when needed; transcription is induced under conditions of zinc deficiency
YMR220W	1.18844	2.71501	5.2962	0.01	0.01	Verified	ERG8	Phosphomevalonate kinase, an essential cytosolic enzyme that acts in the biosynthesis of isoprenoids and sterols, including ergosterol, from mevalonate
YHR202W	1.18784	2.36337	4.68469	0.01	0.01	Uncharacterized	YHR202W	Putative protein of unknown function; green fluorescent protein (GFP)-fusion protein localizes to the vacuole, while HA-tagged protein is found in the soluble fraction, suggesting cytoplasmic localization
YPL060W	1.18741	2.80325	8.92547	0.01	0.01	Verified	LPE10	Mitochondrial inner membrane magnesium transporter, involved in maintenance of magnesium concentrations inside mitochondria; indirectly affects splicing of group II introns; functionally and structurally related to Mrs2p
YKL170W	1.18648	2.58095	3.98261	0.01	0.01	Verified	MRPL38	Mitochondrial ribosomal protein of the large subunit; appears as two protein spots (YmL34 and YmL38) on two-dimensional SDS gels
YLR290C	1.1852	3.03628	4.8605	0.01	0.110166	Uncharacterized	YLR290C	Putative protein of unknown function; the authentic, non-tagged protein is detected in highly purified mitochondria in high-throughput studies; YLR290C is not an essential gene
YOR245C	1.18416	2.85772	6.00035	0.01	0.0218286	Verified	DGA1	Diacylglycerol acyltransferase, catalyzes the terminal step of triacylglycerol (TAG) formation, acylates diacylglycerol using acyl-CoA as an acyl donor, localized to lipid particles
YMR070W	1.18158	2.6767	4.92206	0.01	0.01	Verified	MOT3	Nuclear transcription factor with two Cys2-His2 zinc fingers; involved in repression of a subset of hypoxic genes by Rox1p, repression of several DAN/TIR genes during aerobic growth, and repression of ergosterol biosynthetic genes
YKL047W	1.18151	2.65958	5.63285	0.01	0.01	Uncharacterized	YKL047W	Putative protein of unknown function, predicted to be palmitoylated; green fluorescent protein (GFP)-fusion protein localizes to the cytoplasm
YLL051C	1.18025	3.10333	11.2383	0.01	0.124424	Verified	FRE6	Putative ferric reductase with similarity to Fre2p; expression induced by low iron levels
YPR198W	1.17835	3.35114	6.62683	0.01	0.124072	Verified	SGE1	Plasma membrane multidrug transporter of the major facilitator superfamily, acts as an extrusion permease; partial multicopy suppressor of gal11 mutations
YHR072W	1.17694	2.48904	4.78776	0.01	0.01	Verified	ERG7	Lanosterol synthase, an essential enzyme that catalyzes the cyclization of squalene 2,3-epoxide, a step in ergosterol biosynthesis
YPL227C	1.17654	2.99598	4.95222	0.01	0.0972573	Verified	ALG5	UDP-glucose:dolichyl-phosphate glucosyltransferase, involved in asparagine-linked glycosylation in the endoplasmic reticulum
YPR106W	1.17517	3.13511	5.93658	0.01	0.128487	Verified	ISR1	Predicted protein kinase, overexpression causes sensitivity to staurosporine, which is a potent inhibitor of protein kinase C
YMR288W	1.17471	2.54606	7.37911	0.01	0.01	Verified	HSH155	U2-snRNP associated splicing factor that forms extensive associations with the branch site-3' splice site-3' exon region upon prespliceosome formation; similarity to the mammalian U2 snRNP-associated splicing factor SAP155
YLL034C	1.17466	2.96409	4.99078	0.01	0.0844028	Verified	RIX7	Putative ATPase of the AAA family, required for export of pre-ribosomal large subunits from the nucleus; distributed between the nucleolus, nucleoplasm, and nuclear periphery depending on growth conditions
YAR033W	1.17299	2.78249	6.64212	0.01	0.01	Verified	MST28	Putative integral membrane protein, involved in vesicle formation; forms complex with Mst27p; member of DUP240 gene family; binds COPI and COPII vesicles
YLR070C	1.17145	2.66199	7.53681	0.01	0.01	Verified	XYL2	Xylitol dehydrogenase, converts xylitol to D-xylulose; expression induced by xylose, even though this pentose sugar is not well utilized by S. cerevisiae; null mutant has cell wall defect
YER028C	1.17108	2.67006	6.74248	0.01	0.01	Verified	MIG3	Probable transcriptional repressor involved in response to toxic agents such as hydroxyurea that inhibit ribonucleotide reductase; phosphorylation by Snf1p or the Mec1p pathway inactivates Mig3p, allowing induction of damage response genes
YLL025W	1.17101	2.81059	7.49779	0.01	0.01	Uncharacterized	PAU17	Putative protein of unknown function; YLL025W is not an essential gene
YBR237W	1.16924	3.13316	6.3434	0.01	0.128282	Verified	PRP5	RNA helicase in the DEAD-box family, necessary for prespliceosome formation, bridges U1 and U2 snRNPs and enables stable U2 snRNP association with intron RNA
YHR063C	1.1692	2.50971	4.99447	0.01	0.01	Verified	PAN5	2-dehydropantoate 2-reductase, part of the pantothenic acid pathway, structurally homologous to E. coli panE
YLR373C	1.16856	2.86585	5.60547	0.01	0.0278005	Verified	VID22	Glycosylated integral membrane protein localized to the plasma membrane; plays a role in fructose-1,6-bisphosphatase (FBPase) degradation; involved in FBPase transport from the cytosol to Vid (vacuole import and degradation) vesicles
YPR006C	1.16829	3.77226	4.16631	0.01	0.0559662	Verified	ICL2	2-methylisocitrate lyase of the mitochondrial matrix, functions in the methylcitrate cycle to catalyze the conversion of 2-methylisocitrate to succinate and pyruvate; ICL2 transcription is repressed by glucose and induced by ethanol
YFL004W	1.16686	2.92472	5.99137	0.01	0.0649849	Verified	VTC2	Vacuolar membrane protein involved in vacuolar polyphosphate accumulation; functions as a regulator of vacuolar H+-ATPase activity and vacuolar transporter chaperones; involved in protein localization and non-autophagic vacuolar fusion
YBR044C	1.16473	2.7999	9.17526	0.01	0.01	Verified	TCM62	Protein involved in the assembly of the mitochondrial succinate dehydrogenase complex; putative chaperone
YML104C	1.15999	2.91981	4.09856	0.01	0.0622722	Verified	MDM1	Intermediate filament protein, required for nuclear and mitochondrial transmission to daughter buds; contains a Phox homology (PX) domain and specifically binds phosphatidylinositol 3-phosphate (PtdIns-3-P)
YFR028C	1.15889	2.95025	5.31831	0.01	0.0780396	Verified	CDC14	Protein phosphatase required for mitotic exit; located in the nucleolus until liberated by the FEAR and Mitotic Exit Network in anaphase, enabling it to act on key substrates to effect a decrease in CDK/B-cyclin activity and mitotic exit
YAL023C	1.15804	2.37436	5.70331	0.01	0.01	Verified	PMT2	Protein O-mannosyltransferase, transfers mannose residues from dolichyl phosphate-D-mannose to protein serine/threonine residues; acts in a complex with Pmt1p, can instead interact with Pmt5p in some conditions; target for new antifungals
YNR033W	1.15781	3.04333	6.91509	0.01	0.112067	Verified	ABZ1	Para-aminobenzoate (PABA) synthase, has similarity to Escherichia coli PABA synthase components PabA and PabB
YOL076W	1.15736	2.34805	7.74925	0.01	0.01	Verified	MDM20	Non-catalytic subunit of the NatB N-terminal acetyltransferase, which catalyzes N-acetylation of proteins with specific N-terminal sequences; involved in mitochondrial inheritance and actin assembly
YBR301W	1.1571	2.50924	10.0156	0.01	0.01	Verified	DAN3	Cell wall mannoprotein with similarity to Tir1p, Tir2p, Tir3p, and Tir4p; expressed under anaerobic conditions, completely repressed during aerobic growth
YPL007C	1.15699	2.77497	4.89534	0.01	0.01	Verified	TFC8	One of six subunits of RNA polymerase III transcription initiation factor complex (TFIIIC); part of TFIIIC TauB domain that binds BoxB promoter sites of tRNA and other genes; linker between TauB and TauA domains; human homolog is TFIIIC-90
YNR067C	1.15583	2.78613	5.5191	0.01	0.01	Verified	DSE4	Daughter cell-specific secreted protein with similarity to glucanases, degrades cell wall from the daughter side causing daughter to separate from mother
YOL019W	1.15561	2.8722	3.55303	0.01	0.0323146	Uncharacterized	TOS7	Protein of unknown function; green fluorescent protein (GFP)-fusion protein localizes to the cell periphery and vacuole
YJR019C	1.15534	2.70179	5.68991	0.01	0.01	Verified	TES1	Peroxisomal acyl-CoA thioesterase likely to be involved in fatty acid oxidation rather than fatty acid synthesis; conserved protein also found in human peroxisomes; TES1 mRNA levels increase during growth on fatty acids
YIR036C	1.15522	2.94473	5.47539	0.01	0.0753643	Uncharacterized	IRC24	Putative benzil reductase;(GFP)-fusion protein localizes to the cytoplasm and is induced by the DNA-damaging agent MMS; sequence similarity with short-chain dehydrogenase/reductases; null mutant has increased spontaneous Rad52p foci
YJL082W	1.15348	2.66924	5.11779	0.01	0.01	Verified	IML2	Protein of unknown function; the authentic, non-tagged protein is detected in highly purified mitochondria in high-throughput studies
YJR136C	1.15322	2.3916	5.51248	0.01	0.01	Verified	TTI2	Putative protein of unknown function; subunit of the ASTRA complex which is part of the chromatin remodeling machinery; similar to S. pombe Tti2p; may interact with Rsm23p; GFP-fusion protein localizes to the cytoplasm
YLR099C	1.15224	3.34923	6.82015	0.01	0.124283	Verified	ICT1	Lysophosphatidic acid acyltransferase, responsible for enhanced phospholipid synthesis during organic solvent stress; null displays increased sensitivity to Calcofluor white; highly expressed during organic solvent stress
YDL064W	1.1514	2.65397	5.99548	0.01	0.01	Verified	UBC9	SUMO-conjugating enzyme involved in the Smt3p conjugation pathway; nuclear protein required for S- and M-phase cyclin degradation and mitotic control; involved in proteolysis mediated by the anaphase-promoting complex cyclosome (APCC)
YER022W	1.15073	3.29386	6.66528	0.01	0.129395	Verified	SRB4	Subunit of the RNA polymerase II mediator complex; associates with core polymerase subunits to form the RNA polymerase II holoenzyme; essential for transcriptional regulation
YIL056W	1.14881	2.64417	8.87174	0.01	0.01	Verified	VHR1	Transcriptional activator, required for the vitamin H-responsive element (VHRE) mediated induction of VHT1 (Vitamin H transporter) and BIO5 (biotin biosynthesis intermediate transporter) in response to low biotin concentrations
YPR108W	1.14659	2.38785	6.79326	0.01	0.01	Verified	RPN7	Essential, non-ATPase regulatory subunit of the 26S proteasome, similar to another S. cerevisiae regulatory subunit, Rpn5p, as well as to mammalian proteasome subunits
YIL137C	1.14581	3.03876	7.82506	0.01	0.110846	Verified	TMA108	Protein that associates with ribosomes; putative metalloprotease
YBR017C	1.1454	2.56986	5.37205	0.01	0.01	Verified	KAP104	Transportin, cytosolic karyopherin beta 2 involved in delivery of heterogeneous nuclear ribonucleoproteins to the nucleoplasm, binds rg-nuclear localization signals on Nab2p and Hrp1p, plays a role in cell-cycle progression
YPR013C	1.14334	3.49328	8.12541	0.01	0.103944	Uncharacterized	YPR013C	Putative zinc finger protein; YPR013C is not an essential gene
YEL060C	1.14093	2.50677	4.82837	0.01	0.01	Verified	PRB1	Vacuolar proteinase B (yscB), a serine protease of the subtilisin family; involved in protein degradation in the vacuole and required for full protein degradation during sporulation
YDR388W	1.14018	2.39012	4.55096	0.01	0.01	Verified	RVS167	Actin-associated protein, subunit of a complex (Rvs161p-Rvs167p) involved in regulation of actin cytoskeleton, endocytosis, and viability following starvation or osmotic stress; homolog of mammalian amphiphysin
YDL038C	1.13961	2.34757	10.3782	0.01	0.01	NA	YDL038C	NA
YGR222W	1.13954	2.53184	4.60055	0.01	0.01	Verified	PET54	Mitochondrial inner membrane protein that binds to the 5' UTR of the COX3 mRNA to activate its translation together with Pet122p and Pet494p; also binds to the COX1 Group I intron AI5 beta to facilitate exon ligation during splicing
YHL019C	1.13878	2.52123	6.67886	0.01	0.01	Verified	APM2	Protein of unknown function, homologous to the medium chain of mammalian clathrin-associated protein complex; involved in vesicular transport
YGR227W	1.13841	2.955	8.29339	0.01	0.0802789	Verified	DIE2	Dolichyl-phosphoglucose-dependent alpha-1,2 glucosyltransferase of the ER, functions in the pathway that synthesizes the dolichol-linked oligosaccharide precursor for N-linked protein glycosylation, has a role in regulation of ITR1 and INO1
YOL013C	1.13819	3.21347	9.62539	0.01	0.132447	Verified	HRD1	Ubiquitin-protein ligase required for endoplasmic reticulum-associated degradation (ERAD) of misfolded proteins; genetically linked to the unfolded protein response (UPR); regulated through association with Hrd3p; contains an H2 ring finger
YAL024C	1.13703	2.4775	8.88726	0.01	0.01	Verified	LTE1	Putative GDP/GTP exchange factor required for mitotic exit at low temperatures; acts as a guanine nucleotide exchange factor (GEF) for Tem1p, which is a key regulator of mitotic exit; physically associates with Ras2p-GTP
YBR238C	1.13664	3.02047	5.82521	0.01	0.105524	Verified	YBR238C	Mitochondrial membrane protein with similarity to Rmd9p; not required for respiratory growth but causes a synthetic respiratory defect in combination with rmd9 mutations; transcriptionally up-regulated by TOR; deletion increases life span
YOR347C	1.13615	2.67553	7.1049	0.01	0.01	Verified	PYK2	Pyruvate kinase that appears to be modulated by phosphorylation; PYK2 transcription is repressed by glucose, and Pyk2p may be active under low glycolytic flux
YGL223C	1.13501	3.49737	5.75637	0.01	0.10327	Verified	COG1	Essential component of the conserved oligomeric Golgi complex (Cog1p through Cog8p), a cytosolic tethering complex that functions in protein trafficking to mediate fusion of transport vesicles to Golgi compartments
YMR021C	1.13448	3.1926	5.39929	0.01	0.132153	Verified	MAC1	Copper-sensing transcription factor involved in regulation of genes required for high affinity copper transport
YBL063W	1.13375	2.99014	4.04578	0.01	0.0950847	Verified	KIP1	Kinesin-related motor protein required for mitotic spindle assembly and chromosome segregation; functionally redundant with Cin8p
YCR035C	1.13098	3.16314	4.55848	0.01	0.13083	Verified	RRP43	Exosome non-catalytic core component; involved in 3'-5' RNA processing and degradation in both the nucleus and the cytoplasm; has similarity to E. coli RNase PH and to human hRrp43p (OIP2, EXOSC8)
YNL204C	1.13006	2.35138	7.64842	0.01	0.01	Verified	SPS18	Protein of unknown function, contains a putative zinc-binding domain; expressed during sporulation
YNL139C	1.12961	2.68568	6.61948	0.01	0.01	Verified	THO2	Subunit of the THO complex, which is required for efficient transcription elongation and involved in transcriptional elongation-associated recombination; required for LacZ RNA expression from certain plasmids
YIR038C	1.12956	2.50143	3.71127	0.01	0.01	Verified	GTT1	ER associated glutathione S-transferase capable of homodimerization; expression induced during the diauxic shift and throughout stationary phase; functional overlap with Gtt2p, Grx1p, and Grx2p
YMR152W	1.12929	2.99617	7.78451	0.01	0.0973293	Verified	YIM1	Protein of unknown function; null mutant displays sensitivity to DNA damaging agents; the authentic, non-tagged protein is detected in highly purified mitochondria in high-throughput studies
YDR128W	1.12919	2.58542	5.18725	0.01	0.01	Verified	MTC5	Protein of unknown function; mtc5 is synthetically sick with cdc13-1
YKR079C	1.12814	2.93028	6.58381	0.01	0.0679794	Verified	TRZ1	tRNA 3'-end processing endonuclease tRNase Z; also localized to mitochondria and interacts genetically with Rex2 exonuclease; homolog of the human candidate prostate cancer susceptibility gene ELAC2
YKL120W	1.1269	2.5267	5.89855	0.01	0.01	Verified	OAC1	Mitochondrial inner membrane transporter, transports oxaloacetate, sulfate, thiosulfate, and isopropylmalate; member of the mitochondrial carrier family
YCR002C	1.12686	2.35179	5.15565	0.01	0.01	Verified	CDC10	Component of the septin ring of the mother-bud neck that is required for cytokinesis; septins recruit proteins to the neck and can act as a barrier to diffusion at the membrane, and they comprise the 10nm filaments seen with EM
YDR346C	1.12686	2.62051	5.49432	0.01	0.01	Verified	SVF1	Protein with a potential role in cell survival pathways, required for the diauxic growth shift; expression in mammalian cells increases survival under conditions inducing apoptosis
YDL210W	1.12551	3.14108	6.07556	0.01	0.129081	Verified	UGA4	Permease that serves as a gamma-aminobutyrate (GABA) transport protein involved in the utilization of GABA as a nitrogen source; catalyzes the transport of putrescine and delta-aminolevulinic acid (ALA); localized to the vacuolar membrane
YKR050W	1.12494	2.75557	6.21748	0.01	0.01	Verified	TRK2	Component of the Trk1p-Trk2p potassium transport system
YBL067C	1.12407	2.91037	6.30572	0.01	0.0568604	Verified	UBP13	Putative ubiquitin carboxyl-terminal hydrolase, ubiquitin-specific protease that cleaves ubiquitin-protein fusions
YLR210W	1.12391	2.43305	5.51925	0.01	0.01	Verified	CLB4	B-type cyclin involved in cell cycle progression; activates Cdc28p to promote the G2/M transition; may be involved in DNA replication and spindle assembly; accumulates during S phase and G2, then targeted for ubiquitin-mediated degradation
YHR142W	1.12379	3.1311	6.95162	0.01	0.12806	Verified	CHS7	Protein of unknown function, involved in chitin biosynthesis by regulating Chs3p export from the ER
YLL035W	1.12269	2.88198	4.06317	0.01	0.039023	Verified	GRC3	Protein of unknown function, required for cell growth and possibly involved in rRNA processing; mRNA is cell cycle regulated
YDR069C	1.12183	2.92151	5.46071	0.01	0.0632174	Verified	DOA4	Ubiquitin isopeptidase, required for recycling ubiquitin from proteasome-bound ubiquitinated intermediates, acts at the late endosome/prevacuolar compartment to recover ubiquitin from ubiquitinated membrane proteins en route to the vacuole
YJL053W	1.12179	3.07971	7.18337	0.01	0.120341	Verified	PEP8	Vacuolar protein sorting protein that forms part of the multimeric membrane-associated retromer complex along with Vps35p, Vps29p, Vps17p, and Vps5p; essential for endosome-to-Golgi retrograde protein transport
YOR127W	1.12132	2.9126	8.41063	0.01	0.0581616	Verified	RGA1	GTPase-activating protein for the polarity-establishment protein Cdc42p; implicated in control of septin organization, pheromone response, and haploid invasive growth
YJL209W	1.12025	2.41706	4.39181	0.01	0.01	Verified	CBP1	Mitochondrial protein that interacts with the 5'-untranslated region of the COB mRNA and has a role in its stability and translation; found in a complex at the inner membrane along with Pet309p
YKR010C	1.12011	2.7017	6.76784	0.01	0.01	Verified	TOF2	Protein required for rDNA silencing and nucleolar segregation during mitosis; stimulates Cdc14p phosphatase activity; identified as a topoisomerase I (Top1p) binding protein; displays synthetic genetic interactions with TOP1 and HPR1
YIL129C	1.11893	2.60569	5.27221	0.01	0.01	Verified	TAO3	Component of the RAM signaling network that is involved in regulation of Ace2p activity and cellular morphogenesis, interacts with protein kinase Cbk1p and also with Kic1p
YBR071W	1.11797	2.35187	7.71349	0.01	0.01	Uncharacterized	YBR071W	Putative protein of unknown function; (GFP)-fusion and epitope-tagged proteins localize to the cytoplasm; mRNA expression may be regulated by the cell cycle and/or cell wall stress
YGL179C	1.11656	2.90733	10.5571	0.01	0.0550637	Verified	TOS3	Protein kinase, related to and functionally redundant with Elm1p and Sak1p for the phosphorylation and activation of Snf1p; functionally orthologous to LKB1, a mammalian kinase associated with Peutz-Jeghers cancer-susceptibility syndrome
YER157W	1.11627	3.11343	7.76254	0.01	0.125887	Verified	COG3	Essential component of the conserved oligomeric Golgi complex (Cog1p through Cog8p), a cytosolic tethering complex that functions in protein trafficking to mediate fusion of transport vesicles to Golgi compartments
YOL020W	1.11607	2.38196	5.72149	0.01	0.01	Verified	TAT2	High affinity tryptophan and tyrosine permease, overexpression confers FK506 and FTY720 resistance
YPL023C	1.11588	2.60213	4.34592	0.01	0.01	Verified	MET12	Protein with methylenetetrahydrofolate reductase (MTHFR) activity in vitro; null mutant has no phenotype and is prototrophic for methionine; MET13 encodes major isozyme of MTHFR
YLR247C	1.11572	2.98373	7.21814	0.01	0.0926114	Verified	IRC20	Putative helicase; localizes to the mitochondrion and the nucleus; YLR247C is not an essential gene; null mutant displays increased levels of spontaneous Rad52p foci
YLR452C	1.11517	3.30714	8.13943	0.01	0.128359	Verified	SST2	GTPase-activating protein for Gpa1p, regulates desensitization to alpha factor pheromone; also required to prevent receptor-independent signaling of the mating pathway; member of the RGS (regulator of G-protein signaling) family
YOR269W	1.11482	2.40468	4.51998	0.01	0.01	Verified	PAC1	Protein involved in nuclear migration, part of the dynein/dynactin pathway; targets dynein to microtubule tips, which is necessary for sliding of microtubules along bud cortex; synthetic lethal with bni1; homolog of human LIS1
YPL226W	1.11385	2.73113	5.24779	0.01	0.01	Verified	NEW1	ATP binding cassette family member; Asn/Gln-rich rich region supports [NU+] prion formation, susceptibility to [PSI+] prion induction and aggregation of a fragment of the human Machado-Joseph Disease protein
YPR203W	1.11368	2.5654	5.84215	0.01	0.01	Uncharacterized	YPR203W	Putative protein of unknown function
YER083C	1.1129	2.3986	5.03347	0.01	0.01	Verified	GET2	Subunit of the GET complex; involved in insertion of proteins into the ER membrane; required for the retrieval of HDEL proteins from the Golgi to the ER in an ERD2 dependent fashion and for meiotic nuclear division
YPL016W	1.11289	2.58238	5.05748	0.01	0.01	Verified	SWI1	Subunit of the SWI/SNF chromatin remodeling complex, which regulates transcription by remodeling chromosomes; required for transcription of many genes, including ADH1, ADH2, GAL1, HO, INO1 and SUC2; can become prion [SWI+]
YPL174C	1.11178	2.56877	5.79503	0.01	0.01	Verified	NIP100	Large subunit of the dynactin complex, which is involved in partitioning the mitotic spindle between mother and daughter cells; putative ortholog of mammalian p150(glued)
YMR199W	1.11148	2.49578	8.25776	0.01	0.01	Verified	CLN1	G1 cyclin involved in regulation of the cell cycle; activates Cdc28p kinase to promote the G1 to S phase transition; late G1 specific expression depends on transcription factor complexes, MBF (Swi6p-Mbp1p) and SBF (Swi6p-Swi4p)
YOR348C	1.11025	2.35649	5.61211	0.01	0.01	Verified	PUT4	Proline permease, required for high-affinity transport of proline; also transports the toxic proline analog azetidine-2-carboxylate (AzC); PUT4 transcription is repressed in ammonia-grown cells
YCR089W	1.10983	2.73325	6.91137	0.01	0.01	Verified	FIG2	Cell wall adhesin, expressed specifically during mating; may be involved in maintenance of cell wall integrity during mating
YDR192C	1.10971	2.65	6.07832	0.01	0.01	Verified	NUP42	Subunit of the nuclear pore complex (NPC) that localizes exclusively to the cytoplasmic side; involved in RNA export, most likely at a terminal step; interacts with Gle1p
YDR181C	1.10768	2.60697	4.92089	0.01	0.01	Verified	SAS4	Subunit of the SAS complex (Sas2p, Sas4p, Sas5p), which acetylates free histones and nucleosomes and regulates transcriptional silencing; required for the HAT activity of Sas2p
YOR061W	1.10667	3.14751	5.75469	0.01	0.129661	Verified	CKA2	Alpha' catalytic subunit of casein kinase 2, a Ser/Thr protein kinase with roles in cell growth and proliferation; the holoenzyme also contains CKA1, CKB1 and CKB2, the many substrates include transcription factors and all RNA polymerases
YKL092C	1.10613	2.83069	6.81302	0.01	0.01	Verified	BUD2	GTPase activating factor for Rsr1p/Bud1p required for both axial and bipolar budding patterns; mutants exhibit random budding in all cell types
YEL022W	1.10589	3.02038	6.83676	0.01	0.105497	Verified	GEA2	Guanine nucleotide exchange factor for ADP ribosylation factors (ARFs), involved in vesicular transport between the Golgi and ER, Golgi organization, and actin cytoskeleton organization; similar to but not functionally redundant with Gea1p
YDR531W	1.10588	2.57975	4.54343	0.01	0.01	Uncharacterized	YDR531W	Pantothenate kinase (ATP:D-pantothenate 4'-phosphotransferase, EC 2.7.1.33); catalyzes the first committed step in the universal biosynthetic pathway leading to coenzyme A1
YGR197C	1.10457	3.345	6.25378	0.01	0.124743	Verified	SNG1	Protein involved in nitrosoguanidine (MNNG) resistance; expression is regulated by transcription factors involved in multidrug resistance
YDR338C	1.10424	2.81068	7.40544	0.01	0.01	Uncharacterized	YDR338C	Putative protein of unknown function
YIR017C	1.10421	2.50902	4.51822	0.01	0.01	Verified	MET28	Basic leucine zipper (bZIP) transcriptional activator in the Cbf1p-Met4p-Met28p complex, participates in the regulation of sulfur metabolism
YBR096W	1.10418	2.8251	5.10336	0.01	0.01	Uncharacterized	YBR096W	Putative protein of unknown function; green fluorescent protein (GFP)-fusion protein localizes to the ER
YPL207W	1.10178	2.36079	3.94254	0.01	0.01	Verified	TYW1	Protein required for the synthesis of wybutosine, a modified guanosine found at the 3'-position adjacent to the anticodon of phenylalanine tRNA which supports reading frame maintenance by stabilizing codon-anticodon interactions
YNL273W	1.10176	2.984	5.67023	0.01	0.0927173	Verified	TOF1	Subunit of a replication-pausing checkpoint complex (Tof1p-Mrc1p-Csm3p) that acts at the stalled replication fork to promote sister chromatid cohesion after DNA damage, facilitating gap repair of damaged DNA; interacts with the MCM helicase
YGL048C	1.10158	2.41111	4.5678	0.01	0.01	Verified	RPT6	One of six ATPases of the 19S regulatory particle of the 26S proteasome involved in the degradation of ubiquitinated substrates; bound by ubiquitin-protein ligases Ubr1p and Ufd4p; localized mainly to the nucleus throughout the cell cycle
YFR046C	1.10076	2.92786	4.78698	0.01	0.0666879	Verified	CNN1	Kinetochore protein of unknown function; associated with the essential kinetochore proteins Nnf1p and Spc24p; phosphorylated by both Clb5-Cdk1 and, to a lesser extent, Clb2-Cdk1.
YDR255C	1.09865	2.83727	5.23577	0.01	0.01	Verified	RMD5	Conserved protein that has an E3-like ubiquitin ligase activity necessary for polyubiquitination and degradation of the gluconeogenic enzyme fructose-1,6-bisphosphatase; also required for sporulation; has a degenerate RING finger domain
YHR109W	1.09852	2.52365	13.8169	0.01	0.01	Verified	CTM1	Cytochrome c lysine methyltransferase, trimethylates residue 72 of apo-cytochrome c (Cyc1p) in the cytosol; not required for normal respiratory growth
YMR210W	1.09631	3.31082	8.00067	0.01	0.128049	Verified	YMR210W	Putative acyltransferase with similarity to Eeb1p and Eht1p, has a minor role in medium-chain fatty acid ethyl ester biosynthesis; may be involved in lipid metabolism and detoxification
YNL192W	1.09601	3.1989	6.97421	0.01	0.132296	Verified	CHS1	Chitin synthase I, requires activation from zymogenic form in order to catalyze the transfer of N-acetylglucosamine (GlcNAc) to chitin; required for repairing the chitin septum during cytokinesis; transcription activated by mating factor
YGR281W	1.09545	2.78501	9.08515	0.01	0.01	Verified	YOR1	Plasma membrane ATP-binding cassette (ABC) transporter, multidrug transporter mediates export of many different organic anions including oligomycin; similar to human cystic fibrosis transmembrane receptor (CFTR)
YGR243W	1.09501	2.71258	6.2242	0.01	0.01	Uncharacterized	FMP43	Putative protein of unknown function; expression regulated by osmotic and alkaline stresses; the authentic, non-tagged protein is detected in highly purified mitochondria in high-throughput studies
YBL104C	1.09465	2.33992	7.9028	0.01	0.01	Uncharacterized	YBL103C-A	Putative protein of unknown function, promoter contains multiple GCN4 binding sites
YDR434W	1.09245	3.09984	4.72425	0.01	0.123881	Verified	GPI17	Transmembrane protein subunit of the glycosylphosphatidylinositol transamidase complex that adds GPIs to newly synthesized proteins; human PIG-Sp homolog
YNL330C	1.09008	2.5117	4.28906	0.01	0.01	Verified	RPD3	Histone deacetylase; regulates transcription and silencing; plays a role in regulating Ty1 transposition
YKL150W	1.0893	2.81729	5.42279	0.01	0.01	Verified	MCR1	Mitochondrial NADH-cytochrome b5 reductase, involved in ergosterol biosynthesis
YDR485C	1.08918	3.39967	5.25175	0.01	0.118089	Verified	VPS72	Htz1p-binding component of the SWR1 complex, which exchanges histone variant H2AZ (Htz1p) for chromatin-bound histone H2A; required for vacuolar protein sorting
YGR233C	1.08849	2.4261	3.71571	0.01	0.01	Verified	PHO81	Cyclin-dependent kinase (CDK) inhibitor, regulates Pho80p-Pho85p and Pcl7p-Pho85p cyclin-CDK complexes in response to phosphate levels; inhibitory activity for Pho80p-Pho85p requires myo-D-inositol heptakisphosphate (IP7) generated by Vip1p
YER158C	1.08794	2.83174	6.21357	0.01	0.01	Uncharacterized	YER158C	Protein of unknown function, has similarity to Afr1p; potentially phosphorylated by Cdc28p
YDR141C	1.08745	3.53764	6.34983	0.01	0.0964771	Verified	DOP1	Protein of unknown function, essential for viability, involved in establishing cellular polarity and morphogenesis; the authentic, non-tagged protein is detected in highly purified mitochondria in high-throughput studies
YGL084C	1.08742	2.67976	4.61859	0.01	0.01	Verified	GUP1	Plasma membrane protein involved in remodeling GPI anchors; member of the MBOAT family of putative membrane-bound O-acyltransferases; proposed to be involved in glycerol transport
YOR079C	1.08662	2.66766	6.16399	0.01	0.01	Verified	ATX2	Golgi membrane protein involved in manganese homeostasis; overproduction suppresses the sod1 (copper, zinc superoxide dismutase) null mutation
YGL014W	1.08637	2.34523	4.92743	0.01	0.01	Verified	PUF4	Member of the PUF protein family, which is defined by the presence of Pumilio homology domains that confer RNA binding activity; preferentially binds mRNAs encoding nucleolar ribosomal RNA-processing factors
YJR144W	1.08564	2.63316	5.35576	0.01	0.01	Verified	MGM101	Protein involved in mitochondrial genome maintenance; component of the mitochondrial nucleoid, required for the repair of oxidative mtDNA damage
YHR061C	1.08403	2.76434	4.35213	0.01	0.01	Verified	GIC1	Protein of unknown function involved in initiation of budding and cellular polarization, interacts with Cdc42p via the Cdc42/Rac-interactive binding (CRIB) domain
YKR001C	1.08318	2.48069	4.82416	0.01	0.01	Verified	VPS1	Dynamin-like GTPase required for vacuolar sorting; also involved in actin cytoskeleton organization, late Golgi-retention of some proteins, regulating peroxisome biogenesis
YPL133C	1.0812	3.28008	6.44467	0.01	0.130329	Verified	RDS2	Zinc cluster transcriptional activator involved in conferring resistance to ketoconazole
YGR276C	1.08085	2.89188	4.05738	0.01	0.0455198	Verified	RNH70	3'-5' exoribonuclease; required for maturation of 3' ends of 5S rRNA and tRNA-Arg3 from dicistronic transcripts
YNL287W	1.0767	2.45265	5.58334	0.01	0.01	Verified	SEC21	Gamma subunit of coatomer, a heptameric protein complex that together with Arf1p forms the COPI coat; involved in ER to Golgi transport of selective cargo
YHR012W	1.07368	2.68727	4.02371	0.01	0.01	Verified	VPS29	Endosomal protein that is a subunit of the membrane-associated retromer complex essential for endosome-to-Golgi retrograde transport; forms a subcomplex with Vps35p and Vps26p that selects cargo proteins for endosome-to-Golgi retrieval
YML010W	1.07357	2.44282	3.94061	0.01	0.01	Verified	SPT5	Protein involved in the regulating Pol I and Pol II transcription and pre-mRNA processing; forms a complex with Spt4p
YJL144W	1.07354	2.40273	5.89734	0.01	0.01	Uncharacterized	YJL144W	Cytoplasmic hydrophilin of unknown function, possibly involved in the dessication response; expression induced by osmotic stress, starvation and during stationary phase; GFP-fusion protein is induced by the DNA-damaging agent MMS
YMR037C	1.0734	3.07968	7.02128	0.01	0.120335	Verified	MSN2	Transcriptional activator related to Msn4p; activated in stress conditions, which results in translocation from the cytoplasm to the nucleus; binds DNA at stress response elements of responsive genes, inducing gene expression
YDL108W	1.07241	2.78602	5.85938	0.01	0.01	Verified	KIN28	Serine/threonine protein kinase, subunit of the transcription factor TFIIH; involved in transcription initiation at RNA polymerase II promoters
YGR181W	1.0722	2.55482	4.63413	0.01	0.01	Verified	TIM13	Mitochondrial intermembrane space protein, forms a complex with Tim8p that mediates import and insertion of a subset of polytopic inner membrane proteins; may prevent aggregation of incoming proteins in a chaperone-like manner
YDR229W	1.07152	2.60232	6.65608	0.01	0.01	Verified	IVY1	Phospholipid-binding protein that interacts with both Ypt7p and Vps33p, may partially counteract the action of Vps33p and vice versa, localizes to the rim of the vacuole as cells approach stationary phase
YGR268C	1.07147	2.45248	6.54512	0.01	0.01	Verified	HUA1	Cytoplasmic protein containing a zinc finger domain with sequence similarity to that of Type I J-proteins; computational analysis of large-scale protein-protein interaction data suggests a possible role in actin patch assembly
YLR187W	1.07144	2.56859	6.66829	0.01	0.01	Uncharacterized	SKG3	Protein of unknown function; green fluorescent protein (GFP)-fusion protein localizes to the cell periphery, cytoplasm, bud, and bud neck; potential Cdc28p substrate; similar to Caf120p and Skg4p
YBL035C	1.07101	3.09111	6.72718	0.01	0.122431	Verified	POL12	B subunit of DNA polymerase alpha-primase complex, required for initiation of DNA replication during mitotic and premeiotic DNA synthesis; also functions in telomere capping and length regulation
YLR256W	1.07024	2.667	6.83007	0.01	0.01	Verified	HAP1	Zinc finger transcription factor involved in the complex regulation of gene expression in response to levels of heme and oxygen; the S288C sequence differs from other strain backgrounds due to a Ty1 insertion in the carboxy terminus
YBR050C	1.0695	2.33899	7.47582	0.01	0.01	Verified	REG2	Regulatory subunit of the Glc7p type-1 protein phosphatase; involved with Reg1p, Glc7p, and Snf1p in regulation of glucose-repressible genes, also involved in glucose-induced proteolysis of maltose permease
YJL059W	1.06901	2.73549	5.17155	0.01	0.01	Verified	YHC3	Vacuolar membrane protein involved in the ATP-dependent transport of arginine into the vacuole and possibly in balancing ion homeostasis; homolog of human CLN3 involved in Batten disease (juvenile onset neuronal ceroid lipofuscinosis)
YCR044C	1.0678	2.68647	8.18843	0.01	0.01	Verified	PER1	Protein of the endoplasmic reticulum, required for GPI-phospholipase A2 activity that remodels the GPI anchor as a prerequisite for association of GPI-anchored proteins with lipid rafts; functionally complemented by human ortholog PERLD1
YER162C	1.06647	2.66909	7.66265	0.01	0.01	Verified	RAD4	Protein that recognizes and binds damaged DNA (with Rad23p) during nucleotide excision repair; subunit of Nuclear Excision Repair Factor 2 (NEF2); homolog of human XPC protein
YDR487C	1.06611	2.40138	4.77835	0.01	0.01	Verified	RIB3	3,4-dihydroxy-2-butanone-4-phosphate synthase (DHBP synthase), required for riboflavin biosynthesis from ribulose-5-phosphate, also has an unrelated function in mitochondrial respiration
YGL153W	1.06583	2.91636	4.4144	0.01	0.0603236	Verified	PEX14	Peroxisomal membrane peroxin that is a central component of the peroxisomal protein import machinery; interacts with both PTS1 (Pex5p) and PTS2 (Pex7p), peroxisomal matrix protein signal recognition factors and membrane receptor Pex13p
YMR119W	1.06576	2.91275	6.37966	0.01	0.0582512	Verified	ASI1	Putative integral membrane E3 ubiquitin ligase; acts with Asi2p and Asi3p to ensure the fidelity of SPS-sensor signalling by maintaining the dormant repressed state of gene expression in the absence of inducing signals
YER029C	1.06357	2.39936	4.19289	0.01	0.01	Verified	SMB1	Core Sm protein Sm B; part of heteroheptameric complex (with Smd1p, Smd2p, Smd3p, Sme1p, Smx3p, and Smx2p) that is part of the spliceosomal U1, U2, U4, and U5 snRNPs; homolog of human Sm B and Sm B'
YIL087C	1.06311	2.95844	5.55381	0.01	0.0818638	Uncharacterized	YIL087C	Putative protein of unknown function; the authentic, non-tagged protein is detected in purified mitochondria in high-throughput studies
YIL152W	1.06294	2.55407	4.64991	0.01	0.01	Uncharacterized	YIL152W	Putative protein of unknown function
YNL286W	1.06224	3.27715	5.96624	0.01	0.130508	Verified	CUS2	Protein that binds to U2 snRNA and Prp11p, may be involved in U2 snRNA folding; contains two RNA recognition motifs (RRMs)
YNR006W	1.06171	2.59777	5.06587	0.01	0.01	Verified	VPS27	Endosomal protein that forms a complex with Hse1p; required for recycling Golgi proteins, forming lumenal membranes and sorting ubiquitinated proteins destined for degradation; has Ubiquitin Interaction Motifs which bind ubiquitin (Ubi4p)
YDR397C	1.06033	2.33198	4.81891	0.01	0.01	Verified	NCB2	Subunit of a heterodimeric NC2 transcription regulator complex with Bur6p; complex binds to TBP and can repress transcription by preventing preinitiation complex assembly or stimulate activated transcription; homologous to human NC2beta
YOL156W	1.05983	2.77419	6.64833	0.01	0.01	Verified	HXT11	Putative hexose transporter that is nearly identical to Hxt9p, has similarity to major facilitator superfamily (MFS) transporters and is involved in pleiotropic drug resistance
YNR057C	1.05923	2.41841	4.37286	0.01	0.01	Verified	BIO4	Dethiobiotin synthetase, catalyzes the third step in the biotin biosynthesis pathway; BIO4 is in a cluster of 3 genes (BIO3, BIO4, and BIO5) that mediate biotin synthesis; expression appears to be repressed at low iron levels
YDR408C	1.05915	2.96221	3.99492	0.01	0.0835681	Verified	ADE8	Phosphoribosyl-glycinamide transformylase, catalyzes a step in the 'de novo' purine nucleotide biosynthetic pathway
YPL072W	1.05845	3.3491	5.76854	0.01	0.124297	Verified	UBP16	Deubiquitinating enzyme anchored to the outer mitochondrial membrane, probably not important for general mitochondrial functioning, but may perform a more specialized function at mitochondria
YOR157C	1.05799	2.40076	4.53477	0.01	0.01	Verified	PUP1	Beta 2 subunit of the 20S proteasome; endopeptidase with trypsin-like activity that cleaves after basic residues; synthesized as a proprotein before being proteolytically processed for assembly into 20S particle; human homolog is subunit Z
YDR540C	1.05732	2.72528	10.0962	0.01	0.01	Verified	IRC4	Putative protein of unknown function; null mutant displays increased levels of spontaneous Rad52p foci; green fluorescent protein (GFP)-fusion protein localizes to the cytoplasm and nucleus
YDL127W	1.05693	3.50318	6.89889	0.01	0.102306	Verified	PCL2	G1 cyclin, associates with Pho85p cyclin-dependent kinase (Cdk) to contribute to entry into the mitotic cell cycle, essential for cell morphogenesis; localizes to sites of polarized cell growth
YPR144C	1.05657	2.63244	6.98308	0.01	0.01	Verified	NOC4	Nucleolar protein, forms a complex with Nop14p that mediates maturation and nuclear export of 40S ribosomal subunits
YOR005C	1.05653	3.04726	4.90589	0.01	0.113084	Verified	DNL4	DNA ligase required for nonhomologous end-joining (NHEJ), forms stable heterodimer with required cofactor Lif1p, interacts with Nej1p; involved in meiosis, not essential for vegetative growth
YDR443C	1.05575	2.66273	8.27981	0.01	0.01	Verified	SSN2	Subunit of the RNA polymerase II mediator complex; associates with core polymerase subunits to form the RNA polymerase II holoenzyme; required for stable association of Srb10p-Srb11p kinase; essential for transcriptional regulation
YOR179C	1.05544	2.77611	5.39601	0.01	0.01	Verified	SYC1	Subunit of the APT subcomplex of cleavage and polyadenylation factor, may have a role in 3' end formation of both polyadenylated and non-polyadenylated RNAs
YGR042W	1.05544	2.90595	5.59891	0.01	0.0542427	Uncharacterized	YGR042W	Putative protein of unknown function; involved in maintenance of proper telomere length; green fluorescent protein (GFP)-fusion protein localizes to both the cytoplasm and the nucleus
YPR025C	1.05541	2.72982	5.10725	0.01	0.01	Verified	CCL1	Cyclin associated with protein kinase Kin28p, which is the TFIIH-associated carboxy-terminal domain (CTD) kinase involved in transcription initiation at RNA polymerase II promoters
YKL002W	1.0554	2.73122	5.28658	0.01	0.01	Verified	DID4	Class E Vps protein of the ESCRT-III complex, required for sorting of integral membrane proteins into lumenal vesicles of multivesicular bodies, and for delivery of newly synthesized vacuolar enzymes to the vacuole, involved in endocytosis
YHR076W	1.05477	2.6843	4.53134	0.01	0.01	Verified	PTC7	Mitochondrially localized type 2C protein phosphatase; expression induced by growth on ethanol and by sustained osmotic stress; possible role in carbon source utilization in low oxygen environments
YGR249W	1.05438	2.57195	7.59732	0.01	0.01	Verified	MGA1	Protein similar to heat shock transcription factor; multicopy suppressor of pseudohyphal growth defects of ammonium permease mutants
YER048C	1.05323	2.32467	3.8857	0.01	0.01	Verified	CAJ1	Nuclear type II J heat shock protein of the E. coli dnaJ family, contains a leucine zipper-like motif, binds to non-native substrates for presentation to Ssa3p, may function during protein translocation, assembly and disassembly
YLR088W	1.05298	2.35008	3.92484	0.01	0.01	Verified	GAA1	Subunit of the GPI (glycosylphosphatidylinositol):protein transamidase complex, removes the GPI-anchoring signal and attaches GPI to proteins in the ER
YMR222C	1.05294	2.54941	4.59273	0.01	0.01	Verified	FSH2	Putative serine hydrolase that localizes to the cytoplasm; sequence is similar to S. cerevisiae Fsh1p and Fsh3p and the human candidate tumor suppressor OVCA2
YDR527W	1.05278	2.65141	4.80817	0.01	0.01	Verified	RBA50	Protein involved in transcription; interacts with RNA polymerase II subunits Rpb2p, Rpb3, and Rpb11p; has similarity to human RPAP1
YDR469W	1.052	2.69212	6.16059	0.01	0.01	Verified	SDC1	Subunit of the COMPASS (Set1C) complex, which methylates histone H3 on lysine 4 and is required in transcriptional silencing near telomeres; has similarity to C. elegans Dpy-30
YOR202W	1.05168	2.5386	4.91896	0.01	0.01	Verified	HIS3	Imidazoleglycerol-phosphate dehydratase, catalyzes the sixth step in histidine biosynthesis; mutations cause histidine auxotrophy and sensitivity to Cu, Co, and Ni salts; transcription is regulated by general amino acid control via Gcn4p
YIL135C	1.05163	2.82746	6.13793	0.01	0.01	Verified	VHS2	Cytoplasmic protein of unknown function; identified as a high-copy suppressor of the synthetic lethality of a sis2 sit4 double mutant, suggesting a role in G1/S phase progression; similar to Mlf3p
YDR458C	1.05147	2.90947	4.72174	0.01	0.05633	Verified	HEH2	Inner nuclear membrane (INM) protein; contains helix-extension-helix (HEH) motif, nuclear localization signal sequence; targeting to the INM requires the Srp1p-Kap95p karyopherins and the Ran cycle
YOR371C	1.04954	2.81217	5.82372	0.01	0.01	Verified	GPB1	Multistep regulator of cAMP-PKA signaling; inhibits PKA downstream of Gpa2p and Cyr1p, thereby increasing cAMP dependency; inhibits Ras activity through direct interactions with Ira1p/2p; regulated by G-alpha protein Gpa2p; homolog of Gpb2p
YPL085W	1.04885	2.69189	6.06742	0.01	0.01	Verified	SEC16	COPII vesicle coat protein required for ER transport vesicle budding and autophagosome formation; Sec16p is bound to the periphery of ER membranes and may act to stabilize initial COPII complexes; interacts with Sec23p, Sec24p and Sec31p
YCL051W	1.04841	3.06317	5.43946	0.01	0.116892	Verified	LRE1	Protein involved in control of cell wall structure and stress response; inhibits Cbk1p protein kinase activity; overproduction confers resistance to cell-wall degrading enzymes
YNL037C	1.04681	2.53209	5.16841	0.01	0.01	Verified	IDH1	Subunit of mitochondrial NAD(+)-dependent isocitrate dehydrogenase, which catalyzes the oxidation of isocitrate to alpha-ketoglutarate in the TCA cycle
YOR043W	1.04541	2.75937	5.25163	0.01	0.01	Verified	WHI2	Protein required, with binding partner Psr1p, for full activation of the general stress response, possibly through Msn2p dephosphorylation; regulates growth during the diauxic shift; negative regulator of G1 cyclin expression
YGR201C	1.04514	2.81324	3.92248	0.01	0.01	Uncharacterized	YGR201C	Putative protein of unknown function
YPL259C	1.04173	2.98264	3.915	0.01	0.0921805	Verified	APM1	Mu1-like medium subunit of the clathrin-associated protein complex (AP-1); binds clathrin; involved in clathrin-dependent Golgi protein sorting
YLR283W	1.04138	3.13424	8.10584	0.01	0.128397	Uncharacterized	YLR283W	Putative protein of unknown function; green fluorescent protein (GFP)-fusion protein localizes to mitochondria; YLR283W is not an essential gene
YIL119C	1.04055	2.84614	5.46757	0.01	0.0129519	Verified	RPI1	Putative transcriptional regulator; overexpression suppresses the heat shock sensitivity of wild-type RAS2 overexpression and also suppresses the cell lysis defect of an mpk1 mutation
YNL258C	1.03767	2.58843	6.24534	0.01	0.01	Verified	DSL1	Peripheral membrane protein required for Golgi-to-ER retrograde traffic; component of the ER target site that interacts with coatomer, the major component of the COPI vesicle protein coat; also interacts with Cin5p and Sec39p
YDR206W	1.03713	2.88624	6.34214	0.01	0.0418544	Verified	EBS1	Protein involved in inhibition of translation and nonsense-mediated decay; interacts with cap binding protein Cdc33p and with Nam7p; localizes to P-bodies upon glucose starvation; mRNA abundance regulated by mRNA decay factors
YGL197W	1.03667	2.60032	7.2544	0.01	0.01	Verified	MDS3	Protein with an N-terminal kelch-like domain, putative negative regulator of early meiotic gene expression; required, with Pmd1p, for growth under alkaline conditions
YCR028C	1.03664	3.20467	8.04953	0.01	0.132385	Verified	FEN2	Plasma membrane H+-pantothenate symporter; confers sensitivity to the antifungal agent fenpropimorph
YDR367W	1.03514	2.70449	6.40003	0.01	0.01	Uncharacterized	YDR367W	Golgi localized protein of unknown function; YDR367W is not an essential gene
YGR127W	1.03429	2.73194	4.57226	0.01	0.01	Uncharacterized	YGR127W	Putative protein of unknown function; expression is regulated by Msn2p/Msn4p, indicating a possible role in stress response
YKL121W	1.03253	2.6077	10.5578	0.01	0.01	Uncharacterized	DGR2	Protein of unknown function; null mutant is resistant to 2-deoxy-D-glucose
YGR187C	1.03248	2.93935	5.04069	0.01	0.0726807	Verified	HGH1	Nonessential protein of unknown function; green fluorescent protein (GFP)-fusion protein localizes to the cytoplasm; similar to mammalian BRP16 (Brain protein 16)
YIR004W	1.03248	2.64258	4.81444	0.01	0.01	Verified	DJP1	Cytosolic J-domain-containing protein, required for peroxisomal protein import and involved in peroxisome assembly, homologous to E. coli DnaJ
YGR088W	1.03117	2.48067	6.71887	0.01	0.01	Verified	CTT1	Cytosolic catalase T, has a role in protection from oxidative damage by hydrogen peroxide
YDR520C	1.03015	2.72732	4.81775	0.01	0.01	Uncharacterized	URC2	Putative transcription factor containing a (Zn(II)2Cys6 motif; GFP-fusion protein localizes to the cytoplasm and nucleus; null mutant is viable and sensitive to caffeine; similar to S. kluyveri Urc2p involved in uracil catabolism
YMR237W	1.02992	2.78702	7.45831	0.01	0.01	Verified	BCH1	Member of the ChAPs family (Chs5p-Arf1p-binding proteins: Bch1p, Bch2p, Bud7p, Chs6p), that forms the exomer complex with Chs5p to mediate export of specific cargo proteins from the Golgi to the plasma membrane; may interact with ribosomes
YMR305C	1.02913	2.5055	4.9089	0.01	0.01	Verified	SCW10	Cell wall protein with similarity to glucanases; may play a role in conjugation during mating based on mutant phenotype and its regulation by Ste12p
YNL332W	1.02907	3.05343	4.06849	0.01	0.114618	Verified	THI12	Protein involved in synthesis of the thiamine precursor hydroxymethylpyrimidine (HMP); member of a subtelomeric gene family including THI5, THI11, THI12, and THI13
YDL215C	1.02904	2.41832	5.08311	0.01	0.01	Verified	GDH2	NAD(+)-dependent glutamate dehydrogenase, degrades glutamate to ammonia and alpha-ketoglutarate; expression sensitive to nitrogen catabolite repression and intracellular ammonia levels
YLR319C	1.02875	3.0518	8.27272	0.01	0.114222	Verified	BUD6	Actin- and formin-interacting protein, involved in actin cable nucleation and polarized cell growth; isolated as bipolar budding mutant; potential Cdc28p substrate
YDR334W	1.02717	3.19465	7.25015	0.01	0.132205	Verified	SWR1	Swi2/Snf2-related ATPase that is the structural component of the SWR1 complex, which exchanges histone variant H2AZ (Htz1p) for chromatin-bound histone H2A
YOL113W	1.02483	2.45888	4.3456	0.01	0.01	Verified	SKM1	Member of the PAK family of serine/threonine protein kinases with similarity to Ste20p and Cla4p; proposed to be a downstream effector of Cdc42p during polarized growth
YIL149C	1.02357	2.6748	6.52219	0.01	0.01	Verified	MLP2	Myosin-like protein associated with the nuclear envelope, connects the nuclear pore complex with the nuclear interior; involved in the Tel1p pathway that controls telomere length
YPL103C	1.0235	3.10288	5.86135	0.01	0.124356	Verified	FMP30	Protein of unknown function proposed to be involved in N-acylethanolamine metabolism; related to human NAPE-selective phospholipase D enzyme; native protein is detected in highly purified mitochondria in high-throughput studies
YPL269W	1.02281	2.72315	5.03758	0.01	0.01	Verified	KAR9	Karyogamy protein required for correct positioning of the mitotic spindle and for orienting cytoplasmic microtubules, localizes at the shmoo tip in mating cells and at the tip of the growing bud in small-budded cells through anaphase
YOR370C	1.02165	2.68197	5.1252	0.01	0.01	Verified	MRS6	Rab escort protein, forms a complex with the Ras-like small GTPase Ypt1p that is required for the prenylation of Ypt1p by protein geranylgeranyltransferase type II (Bet2p-Bet4p)
YHL035C	1.01987	2.54275	9.35583	0.01	0.01	Verified	VMR1	Protein of unknown function that may interact with ribosomes, based on co-purification experiments; member of the ATP-binding cassette (ABC) family; potential Cdc28p substrate; detected in purified mitochondria in high-throughput studies
YMR314W	1.0181	3.00526	7.03063	0.01	0.100549	Verified	PRE5	Alpha 6 subunit of the 20S proteasome
YIL121W	1.01769	2.72111	6.29868	0.01	0.01	Verified	QDR2	Multidrug transporter of the major facilitator superfamily, required for resistance to quinidine, barban, cisplatin, and bleomycin; may have a role in potassium uptake
YNL155W	1.01713	2.90556	5.14859	0.01	0.0540088	Uncharacterized	YNL155W	Putative protein of unknown function, contains DHHC domain, also predicted to have thiol-disulfide oxidoreductase active site
YMR089C	1.01661	2.38033	6.12062	0.01	0.01	Verified	YTA12	Component, with Afg3p, of the mitochondrial inner membrane m-AAA protease that mediates degradation of misfolded or unassembled proteins and is also required for correct assembly of mitochondrial enzyme complexes
YIL145C	1.01617	3.19776	4.24908	0.01	0.132274	Verified	PAN6	Pantothenate synthase, also known as pantoate-beta-alanine ligase, required for pantothenic acid biosynthesis, deletion causes pantothenic acid auxotrophy, homologous to E. coli panC
YOR336W	1.01581	2.5467	5.41914	0.01	0.01	Verified	KRE5	Protein required for beta-1,6 glucan biosynthesis; mutations result in aberrant morphology and severe growth defects
YLR084C	1.01428	2.64568	6.32476	0.01	0.01	Verified	RAX2	N-glycosylated protein involved in the maintenance of bud site selection during bipolar budding; localization requires Rax1p
YPL215W	1.01412	2.90816	5.21338	0.01	0.055559	Verified	CBP3	Mitochondrial protein required for assembly of ubiquinol cytochrome-c reductase complex (cytochrome bc1 complex); interacts with Cbp4p and function is partially redundant with that of Cbp4p
YBL011W	1.0138	2.47436	5.0553	0.01	0.01	Verified	SCT1	Glycerol 3-phosphate/dihydroxyacetone phosphate dual substrate-specific sn-1 acyltransferase of the glycerolipid biosynthesis pathway, prefers 16-carbon fatty acids, similar to Gpt2p, gene is constitutively transcribed
YBR175W	1.01371	2.36229	6.41948	0.01	0.01	Verified	SWD3	Essential subunit of the COMPASS (Set1C) complex, which methylates histone H3 on lysine 4 and is required in transcriptional silencing near telomeres; WD40 beta propeller superfamily member and ortholog of mammalian WDR5
YDR483W	1.01303	2.3704	5.97067	0.01	0.01	Verified	KRE2	Alpha1,2-mannosyltransferase of the Golgi involved in protein mannosylation
YNL014W	1.01121	2.33159	6.18576	0.01	0.01	Verified	HEF3	Translational elongation factor EF-3; paralog of YEF3 and member of the ABC superfamily; stimulates EF-1 alpha-dependent binding of aminoacyl-tRNA by the ribosome; normally expressed in zinc deficient cells
YGL233W	1.01118	2.40063	8.35126	0.01	0.01	Verified	SEC15	Essential 113kDa subunit of the exocyst complex (Sec3p, Sec5p, Sec6p, Sec8p, Sec10p, Sec15p, Exo70p, and Exo84p), which mediates polarized targeting of vesicles to active sites of exocytosis; Sec15p associates with Sec4p and vesicles
YER024W	1.01083	2.41834	7.48142	0.01	0.01	Verified	YAT2	Carnitine acetyltransferase; has similarity to Yat1p, which is a carnitine acetyltransferase associated with the mitochondrial outer membrane
YFR040W	1.01052	2.9555	5.71863	0.01	0.0805107	Verified	SAP155	Protein that forms a complex with the Sit4p protein phosphatase and is required for its function; member of a family of similar proteins including Sap4p, Sap185p, and Sap190p
YKL133C	1.01036	2.75949	7.60647	0.01	0.01	Uncharacterized	YKL133C	Putative protein of unknown function; has similarity to Mgr3p, but unlike MGR3, is not required for growth of cells lacking the mitochondrial genome (null mutation does not confer a petite-negative phenotype)
YDR270W	1.00996	2.85708	6.33758	0.01	0.0213528	Verified	CCC2	Cu(+2)-transporting P-type ATPase, required for export of copper from the cytosol into an extracytosolic compartment; has similarity to human proteins involved in Menkes and Wilsons diseases
YLR143W	1.00961	2.50493	5.6346	0.01	0.01	Uncharacterized	YLR143W	Putative protein of unknown function; green fluorescent protein (GFP)-tagged protein localizes to the cytoplasm; YLR143W is not an essential gene
YAL029C	1.00926	3.27496	6.42788	0.01	0.130637	Verified	MYO4	One of two type V myosin motors (along with MYO2) involved in actin-based transport of cargos; required for mRNA transport, including ASH1 mRNA, and facilitating the growth and movement of ER tubules into the growing bud along with She3p
YPL019C	1.00868	2.84995	6.46405	0.01	0.0159243	Verified	VTC3	Vacuolar membrane protein involved in vacuolar polyphosphate accumulation; functions as a regulator of vacuolar H+-ATPase activity and vacuolar transporter chaperones; involved in non-autophagic vacuolar fusion
YGR250C	1.00591	2.53805	7.84462	0.01	0.01	Uncharacterized	YGR250C	Putative RNA binding protein; localizes to stress granules induced by glucose deprivation
YOR057W	1.0044	3.5083	5.01257	0.01	0.101452	Verified	SGT1	Probable cochaperone that regulates activity of Cyr1p (adenylyl cyclase); involved in assembly of the kinetochore complex, associates with the SCF (Skp1p/Cdc53p/F box protein) ubiquitin ligase complex
YBR059C	1.00409	2.38369	5.16666	0.01	0.01	Verified	AKL1	Ser-Thr protein kinase, member (with Ark1p and Prk1p) of the Ark kinase family; involved in endocytosis and actin cytoskeleton organization
YKL116C	1.00372	3.05443	5.34351	0.01	0.11486	Verified	PRR1	Serine/threonine protein kinase that inhibits pheromone induced signalling downstream of MAPK, possibly at the level of the Ste12p transcription factor
YLR037C	1.00346	3.29514	8.2478	0.01	0.129301	Verified	DAN2	Cell wall mannoprotein with similarity to Tir1p, Tir2p, Tir3p, and Tir4p; expressed under anaerobic conditions, completely repressed during aerobic growth
YFL009W	1.00248	2.71554	4.90103	0.01	0.01	Verified	CDC4	F-box protein required for G1/S and G2/M transition, associates with Skp1p and Cdc53p to form a complex, SCFCdc4, which acts as ubiquitin-protein ligase directing ubiquitination of the phosphorylated CDK inhibitor Sic1p
YDL132W	1.00234	2.61841	3.56395	0.01	0.01	Verified	CDC53	Cullin, structural protein of SCF complexes (which also contain Skp1p, Cdc34p, Hrt1p and an F-box protein) involved in ubiquitination; SCF promotes the G1-S transition by targeting G1 cyclins and the Cln-CDK inhibitor Sic1p for degradation
YJR149W	1.00203	2.51547	4.95944	0.01	0.01	Uncharacterized	YJR149W	Putative protein of unknown function; green fluorescent protein (GFP)-fusion protein localizes to the cytoplasm
YLR165C	1.00063	2.99917	4.09679	0.01	0.0984114	Verified	PUS5	Pseudouridine synthase, catalyzes only the formation of pseudouridine (Psi)-2819 in mitochondrial 21S rRNA; not essential for viability
YJR041C	1.00014	3.0936	6.10932	0.01	0.122858	Verified	URB2	Nucleolar protein required for normal metabolism of the rRNA primary transcript, proposed to be involved in ribosome biogenesis

## Sheet: ARP8
YORF	Mock_Corrected_L2R	SAM_Score	Fold_Change	FDR(%)	Local_FDR(%)	Status	Name	Description
TY(GUA)Q	9.62002	4.75746	752.408	0.01	0.0320619	NA	TY(GUA)Q_TRNA	NA
TV(UAC)Q	9.15058	2.93972	1017.08	0.01	0.01	NA	TV(UAC)Q_TRNA	NA
TS(UGA)Q2	8.97723	4.91238	481.793	0.01	0.0198105	NA	TS(UGA)Q2_TRNA	NA
TD(GUC)Q	8.93296	4.12388	544.97	0.01	0.0953505	NA	TD(GUC)Q_TRNA	NA
TH(GUG)Q	8.58721	4.778	356.164	0.01	0.0302726	NA	TH(GUG)Q_TRNA	NA
TC(GCA)Q	8.32271	5.10947	321.794	0.01	0.01	NA	TC(GCA)Q_TRNA	NA
Q0140	8.3216	3.20387	364.328	0.01	0.01	Verified	VAR1	Mitochondrial ribosomal protein of the small subunit, mitochondrially-encoded; polymorphic in different strains due to variation in number of AAT (asparagine) codons; translated near the mitochondrial inner membrane
TG(UCC)Q	8.27386	3.86155	449.01	0.01	0.0961859	NA	TG(UCC)Q_TRNA	NA
Q0110	7.86731	3.76905	411.683	0.01	0.0845927	Verified	BI2	Mitochondrial mRNA maturase with a role in splicing, encoded by both exon and intron sequences of partially processed COB mRNA
TT(UGU)Q1	7.79534	7.02453	331.869	0.01	0.01	NA	TT(UGU)Q1_TRNA	NA
Q0120_JXN_EI_3_ORF	7.72471	7.26331	198.016	0.01	0.01	NA	Q0120_JXN_EI_3	NA
TP(UGG)Q	7.48364	3.86341	359.302	0.01	0.0963385	NA	TP(UGG)Q_TRNA	NA
Q0120_INT_2	7.43073	5.52336	307.361	0.01	0.01	NA	Q0120_INT_2	NA
TE(UUC)Q	7.35748	3.48461	252.951	0.01	0.01	NA	TE(UUC)Q_TRNA	NA
TM(CAU)Q1	7.16951	5.30859	237.078	0.01	0.01	NA	TM(CAU)Q1_TRNA	NA
Q0105_INT_4	7.08826	3.39427	152.295	0.01	0.01	NA	Q0105_INT_4	NA
Q0275	7.07405	3.13123	148.912	0.01	0.01	Verified	COX3	Subunit III of cytochrome c oxidase, which is the terminal member of the mitochondrial inner membrane electron transport chain; one of three mitochondrially-encoded subunits
Q0045_INT_6	6.72422	4.2378	111.15	0.01	0.0860146	NA	Q0045_INT_6	NA
Q0075	6.7096	4.53615	83.582	0.01	0.0540092	Uncharacterized	AI5_BETA	Protein of unknown function, encoded within an intron of the mitochondrial COX1 gene; translational initiation codon is predicted to be ATA rather than ATG
Q0115_INT_1	6.54964	4.25495	95.0352	0.01	0.0843569	NA	Q0115_INT_1	NA
Q0050	6.48203	2.40625	73.6376	0.01	0.01	Verified	AI1	Reverse transcriptase required for splicing of the COX1 pre-mRNA, encoded by a mobile group II intron within the mitochondrial COX1 gene
Q0105	6.48045	4.69882	164.335	0.01	0.0374245	Verified	COB	Cytochrome b, mitochondrially encoded subunit of the ubiquinol-cytochrome c reductase complex which includes Cobp, Rip1p, Cyt1p, Cor1p, Qcr2p, Qcr6p, Qcr7p, Qcr8p, Qcr9p, and Qcr10p
Q0085	6.47893	4.20156	169.239	0.01	0.0893318	Verified	ATP6	Mitochondrially encoded subunit a of the F0 sector of mitochondrial F1F0 ATP synthase, which is a large, evolutionarily conserved enzyme complex required for ATP synthesis
Q0250	6.47381	2.64713	260.61	0.01	0.01	Verified	COX2	Subunit II of cytochrome c oxidase, which is the terminal member of the mitochondrial inner membrane electron transport chain; one of three mitochondrially-encoded subunits
Q0120	6.31634	3.58355	136.264	0.01	0.0312734	Verified	BI4	Mitochondrial mRNA maturase, forms a complex with Nam2p to mediate splicing of the bI4 intron of the COB gene; encoded by both exon and intron sequences of partially processed COB mRNA
Q0120_JXN_IE_3_ORF	5.90395	4.29605	61.5811	0.01	0.0802045	NA	Q0120_JXN_IE_3	NA
Q0045	5.82943	3.84178	75.5594	0.01	0.0943817	Verified	COX1	Subunit I of cytochrome c oxidase, which is the terminal member of the mitochondrial inner membrane electron transport chain; one of three mitochondrially-encoded subunits
Q0045_JXN_EI_5_ORF	5.71548	2.1259	34.1017	0.01	0.01	NA	Q0045_JXN_EI_5	NA
Q0065_INT_2	5.619	4.05687	96.0088	0.01	0.0989601	NA	Q0065_INT_2	NA
Q0060	5.54103	4.10496	70.7503	0.01	0.096538	Verified	AI3	Endonuclease I-SceIII, encoded by a mobile group I intron within the mitochondrial COX1 gene
Q0065_INT_1	5.40665	2.98603	225.352	0.01	0.01	NA	Q0065_INT_1	NA
Q0080	5.38761	3.27028	39.0118	0.01	0.01	Verified	ATP8	Subunit 8 of the F0 sector of mitochondrial inner membrane F1-F0 ATP synthase, encoded on the mitochondrial genome
Q0070_INT_2	5.21555	4.37782	46.062	0.01	0.0714597	NA	Q0070_INT_2	NA
Q0105_INT_5	5.12085	4.38808	77.4735	0.01	0.0703336	NA	Q0105_INT_5	NA
Q0055_INT_1	4.96918	2.17292	27.7525	0.01	0.01	NA	Q0055_INT_1	NA
Q0065	4.90612	4.918	71.2401	0.01	0.0194214	Verified	AI4	Endonuclease I-SceII, encoded by a mobile group I intron within the mitochondrial COX1 gene; intron is normally spliced by the BI4p maturase but AI4p can mutate to acquire the same maturase activity
Q0070_INT_4	4.86231	4.01825	77.2115	0.01	0.100185	NA	Q0070_INT_4	NA
Q0045_INT_7	4.79009	2.81169	25.1354	0.01	0.01	NA	Q0045_INT_7	NA
Q0045_INT_5	4.6924	4.88271	38.3407	0.01	0.0219296	NA	Q0045_INT_5	NA
Q0070	4.56839	4.50864	88.0946	0.01	0.0570043	Verified	AI5_ALPHA	Endonuclease I-SceIV, involved in intron mobility; encoded by a mobile group I intron within the mitochondrial COX1 gene
Q0055	4.55064	3.38898	44.961	0.01	0.01	Verified	AI2	Reverse transcriptase required for splicing of the COX1 pre-mRNA, encoded by a mobile group II intron within the mitochondrial COX1 gene
Q0045_JXN_IE_5_ORF	4.51347	2.18413	29.9341	0.01	0.01	NA	Q0045_JXN_IE_5	NA
YJL098W	3.35191	2.42584	8.03049	0.01	0.01	Verified	SAP185	Protein that forms a complex with the Sit4p protein phosphatase and is required for its function; member of a family of similar proteins including Sap4p, Sap155p, and Sap190p
YOR038C	3.18764	3.01094	23.0093	0.01	0.01	Verified	HIR2	Subunit of the HIR complex, a nucleosome assembly complex involved in regulation of histone gene transcription; recruits Swi-Snf complexes to histone gene promoters; promotes heterochromatic gene silencing with Asf1p
YJL047C	3.1266	3.16368	10.9131	0.01	0.01	Verified	RTT101	Cullin subunit of a Roc1p-dependent E3 ubiquitin ligase complex; deletion phenotype suggests a role in anaphase progression; interacts with Mms22p and implicated in Mms22-dependent DNA repair; modified by the ubiquitin-like protein, Rub1p
YLR306W_INT_1	3.03883	2.54575	12.6265	0.01	0.01	NA	YLR306W_INT_1	NA
YEL053C	3.02694	2.92201	10.0247	0.01	0.01	Verified	MAK10	Non-catalytic subunit of N-terminal acetyltransferase of the NatC type, required for replication of dsRNA virus; expression is glucose-repressible
YEL007W	2.96857	2.24456	7.56823	0.01	0.01	Uncharacterized	TOS9	Putative protein with sequence similarity to S. pombe gti1+ (gluconate transport inducer 1)
YBR073W	2.88202	2.24995	6.8281	0.01	0.01	Verified	RDH54	DNA-dependent ATPase, stimulates strand exchange by modifying the topology of double-stranded DNA; involved in recombinational repair of DNA double-strand breaks during mitosis and meiosis; proposed to be involved in crossover interference
YPL195W	2.83631	3.07097	9.46062	0.01	0.01	Verified	APL5	Delta adaptin-like subunit of the clathrin associated protein complex (AP-3); functions in transport of alkaline phosphatase to the vacuole via the alternate pathway, suppressor of loss of casein kinase 1 function
YOR394W	2.8245	2.29851	10.5907	0.01	0.01	Uncharacterized	PAU21	Putative protein of unknown function
YML086C	2.81947	3.09801	9.8951	0.01	0.01	Verified	ALO1	D-Arabinono-1,4-lactone oxidase, catalyzes the final step in biosynthesis of dehydro-D-arabinono-1,4-lactone, which is protective against oxidative stress
YLR450W	2.75411	2.35211	7.87023	0.01	0.01	Verified	HMG2	One of two isozymes of HMG-CoA reductase that convert HMG-CoA to mevalonate, a rate-limiting step in sterol biosynthesis; overproduction induces assembly of peripheral ER membrane arrays and short nuclear-associated membrane stacks
YLR381W	2.72638	2.43374	7.21966	0.01	0.01	Verified	CTF3	Outer kinetochore protein that forms a complex with Mcm16p and Mcm22p; may bind the kinetochore to spindle microtubules
YFR002W	2.72436	2.44696	6.2065	0.01	0.01	Verified	NIC96	Component of the nuclear pore complex, required for nuclear pore formation; forms a subcomplex with Nsp1p, Nup57p, and Nup49p
YPL282C	2.71475	2.3551	9.11502	0.01	0.01	Uncharacterized	PAU22	Putative protein of unknown function
YHR161C	2.6886	2.26594	5.97123	0.01	0.01	Verified	YAP1801	Protein involved in clathrin cage assembly; binds Pan1p and clathrin; homologous to Yap1802p, member of the AP180 protein family
YHR170W	2.67447	2.68589	9.64903	0.01	0.01	Verified	NMD3	Protein involved in nuclear export of the large ribosomal subunit; acts as a Crm1p-dependent adapter protein for export of nascent ribosomal subunits through the nuclear pore complex
YPL029W	2.63046	2.29184	6.21834	0.01	0.01	Verified	SUV3	ATP-dependent RNA helicase, component of the mitochondrial degradosome along with the RNase Dss1p; the degradosome associates with the ribosome and mediates turnover of aberrant or unprocessed RNAs
YER080W	2.62018	2.68686	8.20515	0.01	0.01	Uncharacterized	AIM9	Putative protein of unknown function; the authentic, non-tagged protein is detected in highly purified mitochondria in high-throughput studies
YOR181W	2.61382	2.57368	6.21783	0.01	0.01	Verified	LAS17	Actin assembly factor, activates the Arp2/3 protein complex that nucleates branched actin filaments; localizes with the Arp2/3 complex to actin patches; homolog of the human Wiskott-Aldrich syndrome protein (WASP)
YMR076C	2.6102	2.19267	5.95483	0.01	0.01	Verified	PDS5	Protein required for establishment and maintenance of sister chromatid condensation and cohesion, colocalizes with cohesin on chromosomes in an interdependent manner, may function as a protein-protein interaction scaffold
YKR002W	2.59635	2.44579	7.32014	0.01	0.01	Verified	PAP1	Poly(A) polymerase, one of three factors required for mRNA 3'-end polyadenylation, forms multiprotein complex with polyadenylation factor I (PF I), also required for mRNA nuclear export; may also polyadenylate rRNAs
YLR424W	2.5942	2.24527	12.5975	0.01	0.01	Verified	SPP382	Essential protein that forms a dimer with Ntr2p; also forms a trimer, with Ntr2p and Prp43p, that is involved in spliceosome disassembly; found also in a multisubunit complex with the splicing factor Clf1p; suppressor of prp38-1 mutation
YGL150C	2.58346	3.61883	20.1712	0.01	0.0451225	Verified	INO80	ATPase that forms a large complex, containing actin and several actin-related proteins, that has chromatin remodeling activity and 3' to 5' DNA helicase activity in vitro; shows similarity to the Snf2p family of ATPases
YOL017W	2.54852	2.75061	6.96622	0.01	0.01	Verified	ESC8	Protein involved in telomeric and mating-type locus silencing, interacts with Sir2p and also interacts with the Gal11p, which is a component of the RNA pol II mediator complex
YPL147W	2.53691	2.88468	6.87561	0.01	0.01	Verified	PXA1	Subunit of a heterodimeric peroxisomal ATP-binding cassette transporter complex (Pxa1p-Pxa2p), required for import of long-chain fatty acids into peroxisomes; similarity to human adrenoleukodystrophy transporter and ALD-related proteins
YGL016W	2.52856	2.2924	14.4692	0.01	0.01	Verified	KAP122	Karyopherin beta, responsible for import of the Toa1p-Toa2p complex into the nucleus; binds to nucleoporins Nup1p and Nup2p; may play a role in regulation of pleiotropic drug resistance
YGR059W	2.51891	2.06982	7.7894	0.01	0.01	Verified	SPR3	Sporulation-specific homolog of the yeast CDC3/10/11/12 family of bud neck microfilament genes; septin protein involved in sporulation; regulated by ABFI
YGR261C	2.476	2.47033	8.18358	0.01	0.01	Verified	APL6	Beta3-like subunit of the yeast AP-3 complex; functions in transport of alkaline phosphatase to the vacuole via the alternate pathway; exists in both cytosolic and peripherally associated membrane-bound pools
YIL001W	2.46944	2.64078	7.31953	0.01	0.01	Uncharacterized	YIL001W	Putative protein of unknown function; contains a BTB/POZ domain which generally function in protein interactions; deletion slightly improved competitive fitness in rich media; GFP-tagged protein is localized to the cytoplasm
YLR100W	2.45188	3.29234	6.61105	0.01	0.01	Verified	ERG27	3-keto sterol reductase, catalyzes the last of three steps required to remove two C-4 methyl groups from an intermediate in ergosterol biosynthesis; mutants are sterol auxotrophs
YOL034W	2.43813	2.02961	5.12391	0.01	0.01	Verified	SMC5	Structural maintenance of chromosomes (SMC) protein; essential subunit of the Mms21-Smc5-Smc6 complex; required for growth and DNA repair; S. pombe homolog forms a heterodimer with S. pombe Rad18p that is involved in DNA repair
YBR094W	2.42259	2.09718	4.29356	0.01	0.01	Verified	PBY1	Putative tubulin tyrosine ligase associated with P-bodies
YJR072C	2.42013	2.14811	5.89958	0.01	0.01	Verified	NPA3	Essential, conserved, cytoplasmic ATPase; phosphorylated by the Pcl1p-Pho85p kinase complex
YBR127C	2.36731	2.02531	8.2235	0.01	0.01	Verified	VMA2	Subunit B of the eight-subunit V1 peripheral membrane domain of the vacuolar H+-ATPase (V-ATPase), an electrogenic proton pump found throughout the endomembrane system; contains nucleotide binding sites; also detected in the cytoplasm
YDR317W	2.35686	2.21101	7.75626	0.01	0.01	Verified	HIM1	Protein of unknown function involved in DNA repair
YML125C	2.30814	2.20587	7.77432	0.01	0.01	Verified	PGA3	Essential protein required for maturation of Gas1p and Pho8p, proposed to be involved in protein trafficking; GFP-fusion protein localizes to the endoplasmic reticulum; null mutants have a cell separation defect
YHR166C	2.30003	2.95952	8.23148	0.01	0.01	Verified	CDC23	Subunit of the Anaphase-Promoting Complex/Cyclosome (APC/C), which is a ubiquitin-protein ligase required for degradation of anaphase inhibitors, including mitotic cyclins, during the metaphase/anaphase transition
YBL106C	2.28531	2.04729	6.03912	0.01	0.01	Verified	SRO77	Protein with roles in exocytosis and cation homeostasis; functions in docking and fusion of post-Golgi vesicles with plasma membrane; homolog of Sro7p and Drosophila lethal giant larvae tumor suppressor; interacts with SNARE protein Sec9p
YIL068C	2.27902	2.02744	11.9612	0.01	0.01	Verified	SEC6	Essential 88kDa subunit of the exocyst complex, which mediates polarized targeting of secretory vesicles to active sites of exocytosis; dimeric form of Sec6p interacts with Sec9p in vitro and inhibits t-SNARE assembly
YDR267C	2.23906	2.21517	10.003	0.01	0.01	Verified	CIA1	WD40 repeat protein involved in assembly of cytosolic and nuclear iron-sulfur proteins; similar to the human Ciao1 protein; YDR267C is an essential gene
YAL022C	2.23773	2.18502	5.98581	0.01	0.01	Verified	FUN26	Nucleoside transporter with broad nucleoside selectivity; localized to intracellular membranes
YPR031W	2.22621	2.08184	7.41765	0.01	0.01	Verified	NTO1	Subunit of the NuA3 histone acetyltransferase complex that acetylates histone H3; contains PHD finger domain that interacts with methylated histone H3
YOR249C	2.21071	2.23651	7.52911	0.01	0.01	Verified	APC5	Subunit of the Anaphase-Promoting Complex/Cyclosome (APC/C), which is a ubiquitin-protein ligase required for degradation of anaphase inhibitors, including mitotic cyclins, during the metaphase/anaphase transition
YBR081C	2.18767	2.12435	10.727	0.01	0.01	Verified	SPT7	Subunit of the SAGA transcriptional regulatory complex, involved in proper assembly of the complex; also present as a C-terminally truncated form in the SLIK/SALSA transcriptional regulatory complex
YLR113W	2.18435	2.36081	7.33483	0.01	0.01	Verified	HOG1	Mitogen-activated protein kinase involved in osmoregulation via three independent osmosensors; mediates the recruitment and activation of RNA Pol II at Hot1p-dependent promoters; localization regulated by Ptp2p and Ptp3p
YDL194W	2.18301	2.43198	5.91441	0.01	0.01	Verified	SNF3	Plasma membrane glucose sensor that regulates glucose transport; has 12 predicted transmembrane segments; long cytoplasmic C-terminal tail is required for low glucose induction of hexose transporter genes HXT2 and HXT4
YJR111C	2.15262	2.69415	4.70984	0.01	0.01	Uncharacterized	YJR111C	Putative protein of unknown function; green fluorescent protein (GFP)-fusion protein localizes to the mitochondria
YHR045W	2.14361	2.44917	8.57955	0.01	0.01	Uncharacterized	YHR045W	Putative protein of unknown function; green fluorescent protein (GFP)-fusion protein localizes to the endoplasmic reticulum
YLR368W	2.1417	2.74522	7.10059	0.01	0.01	Verified	MDM30	F-box protein; physically associates with mitochondria and is required for normal mitochondrial fusion in rich medium, during sporulation, and in mating cells; promotes ubiquitin-mediated degradation of Gal4p in some strains
YCR019W	2.13331	2.22851	5.74891	0.01	0.01	Verified	MAK32	Protein necessary for structural stability of L-A double-stranded RNA-containing particles
YGR198W	2.11811	2.4717	7.29253	0.01	0.01	Verified	YPP1	Cargo-transport protein involved in endocytosis; interacts with phosphatidylinositol-4-kinase Stt4; GFP-fusion protein localizes to the cytoplasm; YGR198W is an essential gene
YDL045C	2.10288	2.39023	5.48425	0.01	0.01	Verified	FAD1	Flavin adenine dinucleotide (FAD) synthetase, performs the second step in synthesis of FAD from riboflavin
YJR031C	2.08646	2.30657	9.45846	0.01	0.01	Verified	GEA1	Guanine nucleotide exchange factor for ADP ribosylation factors (ARFs), involved in vesicular transport between the Golgi and ER, Golgi organization, and actin cytoskeleton organization; similar to but not functionally redundant with Gea2p
YKL126W	2.08557	2.67448	5.96401	0.01	0.01	Verified	YPK1	Serine/threonine protein kinase required for receptor-mediated endocytosis; involved in sphingolipid-mediated and cell integrity signaling pathways; localized to the bud neck, cytosol and plasma membrane; homolog of mammalian kinase SGK
YOR081C	2.08041	2.81391	6.89132	0.01	0.01	Verified	TGL5	Triacylglycerol lipase involved in TAG mobilization; localizes to lipid particles; potential Cdc28p substrate
YDL063C	2.0749	2.19193	7.07088	0.01	0.01	Uncharacterized	YDL063C	Putative protein of unknown function; green fluorescent protein (GFP)-fusion protein localizes to the cytoplasm and nucleus; YDL063C is not an essential gene
YBR152W	2.05777	2.09301	12.5128	0.01	0.01	Verified	SPP381	mRNA splicing factor, component of U4/U6.U5 tri-snRNP; interacts genetically and physically with Prp38p
YDL201W	2.04626	2.26281	4.27579	0.01	0.01	Verified	TRM8	Subunit of a tRNA methyltransferase complex composed of Trm8p and Trm82p that catalyzes 7-methylguanosine modification of tRNA
YGR221C	2.0415	2.52194	7.01064	0.01	0.01	Verified	TOS2	Protein involved in localization of Cdc24p to the site of bud growth; may act as a membrane anchor; localizes to the bud neck and bud tip; potentially phosphorylated by Cdc28p
YJR070C	2.03694	2.57	6.62204	0.01	0.01	Verified	LIA1	Deoxyhypusine hydroxylase, a HEAT-repeat containing metalloenzyme that catalyses hypusine formation; binds to and is required for the modification of Hyp2p (eIF5A); complements S. pombe mmd1 mutants defective in mitochondrial positioning
YDR349C	2.03594	2.5636	5.74487	0.01	0.01	Verified	YPS7	Putative GPI-anchored aspartic protease, located in the cytoplasm and endoplasmic reticulum
YJR110W	2.03291	2.73885	5.66168	0.01	0.01	Verified	YMR1	Phosphatidylinositol 3-phosphate (PI3P) phosphatase; involved in various protein sorting pathways, including CVT targeting and endosome to vacuole transport; has similarity to the conserved myotubularin dual specificity phosphatase family
YER166W	2.01791	2.35721	6.17082	0.01	0.01	Verified	DNF1	Aminophospholipid translocase (flippase) that localizes primarily to the plasma membrane; contributes to endocytosis, protein transport and cell polarity; type 4 P-type ATPase
YJL112W	1.99419	2.56991	6.08022	0.01	0.01	Verified	MDV1	Peripheral protein of the cytosolic face of the mitochondrial outer membrane, required for mitochondrial fission; interacts with Fis1p and with the dynamin-related GTPase Dnm1p; contains WD repeats
YBR004C	1.98877	2.20974	4.74995	0.01	0.01	Verified	GPI18	Functional ortholog of human PIG-V, which is a mannosyltransferase that transfers the second mannose in glycosylphosphatidylinositol biosynthesis; the authentic, non-tagged protein was localized to mitochondria
YMR098C	1.94879	2.74537	6.90876	0.01	0.01	Verified	ATP25	Mitochondrial protein required for the stability of Oli1p (Atp9p) mRNA and for the Oli1p ring formation; YMR098C is not an essential gene
YBL060W	1.92533	2.54039	6.49376	0.01	0.01	Verified	YEL1	Guanine nucleotide exchange factor specific for Arf3p; localized to the bud neck and tip; required for localization of Arf3p to the bud neck and tip
YGL060W	1.92523	2.95657	8.01533	0.01	0.01	Verified	YBP2	Central kinetochore associated protein that mediates mitotic progression; interacts with several central kinetochore proteins and the centromeric histone Cse4p; role in resistance to oxidative stress; similarity to Ybp1p and Slk19p
YHR075C	1.90674	2.24373	5.45072	0.01	0.01	Verified	PPE1	Protein with carboxyl methyl esterase activity that may have a role in demethylation of the phosphoprotein phosphatase catalytic subunit; also identified as a small subunit mitochondrial ribosomal protein
YGL110C	1.90055	2.54389	4.67123	0.01	0.01	Verified	CUE3	Protein of unknown function; has a CUE domain that binds ubiquitin, which may facilitate intramolecular monoubiquitination
YPL262W	1.88518	2.28834	7.03842	0.01	0.01	Verified	FUM1	Fumarase, converts fumaric acid to L-malic acid in the TCA cycle; cytosolic and mitochondrial localization determined by the N-terminal mitochondrial targeting sequence and protein conformation; phosphorylated in mitochondria
YBR296C	1.88016	2.06524	6.72495	0.01	0.01	Verified	PHO89	Na+/Pi cotransporter, active in early growth phase; similar to phosphate transporters of Neurospora crassa; transcription regulated by inorganic phosphate concentrations and Pho4p
YGR212W	1.85702	2.26319	5.84884	0.01	0.01	Verified	SLI1	N-acetyltransferase, confers resistance to the sphingolipid biosynthesis inhibitor myriocin (ISP-1) by converting it into N-acetyl-myriocin, co-operates with Ypk1p in mediating resistance to myriocin
YLR383W	1.83639	2.33367	8.92723	0.01	0.01	Verified	SMC6	Protein involved in structural maintenance of chromosomes; essential subunit of Mms21-Smc5-Smc6 complex; required for growth, DNA repair, interchromosomal and sister chromatid recombination; homologous to S. pombe rad18
YAL058W	1.82751	2.4207	5.37723	0.01	0.01	Verified	CNE1	Calnexin; integral membrane ER chaperone involved in folding and quality control of glycoproteins; chaperone activity is inhibited by Mpd1p, with which Cne1p interacts; 24% identical to mammalian calnexin; Ca+ binding not yet shown in yeast
YDR140W	1.82579	2.19414	4.61871	0.01	0.01	Verified	MTQ2	S-adenosylmethionine-dependent methyltransferase of the seven beta-strand family; subunit of complex with Trm112p that methylates translation release factor Sup45p (eRF1) in the ternary complex eRF1-eRF3-GTP; similar to E.coli PrmC
YNL087W	1.8243	2.40228	6.24302	0.01	0.01	Verified	TCB2	Bud-specific protein with a potential role in membrane trafficking; GFP-fusion protein migrates from the cell surface to intracellular vesicles near vacuole; contains 3 calcium and lipid binding domains; mRNA is targeted to the bud
YLR443W	1.81156	2.24526	7.41184	0.01	0.01	Verified	ECM7	Non-essential putative integral membrane protein; mutant has cell wall defects; transcription is induced under conditions of zinc deficiency
YML006C	1.81022	2.85043	8.31738	0.01	0.01	Verified	GIS4	CAAX box containing protein of unknown function, proposed to be involved in the RAS/cAMP signaling pathway
YOR304W	1.79621	2.28457	6.97824	0.01	0.01	Verified	ISW2	Member of the imitation-switch (ISWI) class of ATP-dependent chromatin remodeling complexes; ATPase component that, with Itc1p, forms a complex required for repression of a-specific genes, INO1, and early meiotic genes during mitotic growth
YML075C	1.79397	2.16052	5.01889	0.01	0.01	Verified	HMG1	One of two isozymes of HMG-CoA reductase that catalyzes the conversion of HMG-CoA to mevalonate, which is a rate-limiting step in sterol biosynthesis; localizes to the nuclear envelope; overproduction induces the formation of karmellae
YJL012C-A	1.78232	2.04399	6.75327	0.01	0.01	NA	YJL012C-A	NA
YJL102W	1.78034	2.23063	8.79181	0.01	0.01	Verified	MEF2	Mitochondrial elongation factor involved in translational elongation
YLR241W	1.76407	2.54881	6.45044	0.01	0.01	Uncharacterized	YLR241W	Putative protein of unknown function, may be involved in detoxification
YGR100W	1.73064	2.16839	8.65182	0.01	0.01	Verified	MDR1	Cytoplasmic GTPase-activating protein for Ypt/Rab transport GTPases Ypt6p, Ypt31p and Sec4p; involved in recycling of internalized proteins and regulation of Golgi secretory function
YDL106C	1.72452	3.61475	11.2376	0.01	0.0436194	Verified	PHO2	Homeobox transcription factor; regulatory targets include genes involved in phosphate metabolism; binds cooperatively with Pho4p to the PHO5 promoter; phosphorylation of Pho2p facilitates interaction with Pho4p
YKL078W	1.72299	2.02118	6.70122	0.01	0.01	Verified	DHR2	Predominantly nucleolar DEAH-box ATP-dependent RNA helicase, required for 18S rRNA synthesis
YMR078C	1.72238	2.32909	6.40762	0.01	0.01	Verified	CTF18	Subunit of a complex with Ctf8p that shares some subunits with Replication Factor C and is required for sister chromatid cohesion; may have overlapping functions with Rad24p in the DNA damage replication checkpoint
YGR090W	1.71463	2.05963	7.44962	0.01	0.01	Verified	UTP22	Possible U3 snoRNP protein involved in maturation of pre-18S rRNA, based on computational analysis of large-scale protein-protein interaction data
YJR080C	1.70159	2.83364	4.76362	0.01	0.01	Uncharacterized	FMP26	Protein of unknown function; the authentic, non-tagged protein is detected in purified mitochondria in high-throughput studies
YOL148C	1.69752	2.03883	4.02162	0.01	0.01	Verified	SPT20	Subunit of the SAGA transcriptional regulatory complex, involved in maintaining the integrity of the complex
YBR021W	1.69708	2.37452	7.12125	0.01	0.01	Verified	FUR4	Uracil permease, localized to the plasma membrane; expression is tightly regulated by uracil levels and environmental cues
YDL132W	1.65545	2.89791	5.60451	0.01	0.01	Verified	CDC53	Cullin, structural protein of SCF complexes (which also contain Skp1p, Cdc34p, Hrt1p and an F-box protein) involved in ubiquitination; SCF promotes the G1-S transition by targeting G1 cyclins and the Cln-CDK inhibitor Sic1p for degradation
YJR090C	1.64192	2.55671	5.71155	0.01	0.01	Verified	GRR1	F-box protein component of the SCF ubiquitin-ligase complex; involved in carbon catabolite repression, glucose-dependent divalent cation transport, high-affinity glucose transport, morphogenesis, and sulfite detoxification
YGR263C	1.64003	2.55272	5.43879	0.01	0.01	Verified	SAY1	Sterol deacetylase; component of the sterol acetylation/deacetylation cycle along with Atf2p; integral membrane protein with active site in the ER lumen; green fluorescent protein (GFP)-fusion protein localizes to the endoplasmic reticulum
YHR149C	1.63382	2.16814	4.78345	0.01	0.01	Verified	SKG6	Integral membrane protein that localizes primarily to growing sites such as the bud tip or the cell periphery; potential Cdc28p substrate; Skg6p interacts with Zds1p and Zds2p
YPL204W	1.6307	2.18069	4.33039	0.01	0.01	Verified	HRR25	Protein kinase involved in regulating diverse events including vesicular trafficking, DNA repair, and chromosome segregation; binds the CTD of RNA pol II; homolog of mammalian casein kinase 1delta (CK1delta)
YJL181W	1.62805	2.31319	5.06768	0.01	0.01	Uncharacterized	YJL181W	Putative protein of unknown function; expression is cell-cycle regulated as shown by microarray analysis
YHR135C	1.62375	2.26222	6.0558	0.01	0.01	Verified	YCK1	Palmitoylated plasma membrane-bound casein kinase I isoform; shares redundant functions with Yck2p in morphogenesis, proper septin assembly, endocytic trafficking; provides an essential function overlapping with that of Yck2p
YLL023C	1.62326	2.26663	5.49782	0.01	0.01	Verified	YLL023C	Protein of unknown function; highly conserved across species and orthologous to human TMEM33; may interact with ribosomes, based on co-purification experiments; GFP-fusion protein localizes to the endoplasmic reticulum
YER119C	1.61294	2.03285	5.12514	0.01	0.01	Verified	AVT6	Vacuolar amino acid transporter, exports aspartate and glutamate from the vacuole; member of a family of seven S. cerevisiae genes (AVT1-7) related to vesicular GABA-glycine transporters
YML076C	1.59556	2.16084	4.0475	0.01	0.01	Verified	WAR1	Homodimeric Zn2Cys6 zinc finger transcription factor; binds to a weak acid response element to induce transcription of PDR12 and FUN34, encoding an acid transporter and a putative ammonia transporter, respectively
YJL186W	1.58515	2.25842	5.12802	0.01	0.01	Verified	MNN5	Alpha-1,2-mannosyltransferase, responsible for addition of the second alpha-1,2-linked mannose of the branches on the mannan backbone of oligosaccharides, localizes to an early Golgi compartment
YLR215C	1.5635	2.35403	4.79019	0.01	0.01	Verified	CDC123	Protein involved in nutritional control of the cell cycle; regulates abundance of the translation initiation factor eIF2; ortholog of human D123 protein
YNR029C	1.55754	2.11992	4.12588	0.01	0.01	Uncharacterized	YNR029C	Putative protein of unknown function, deletion confers reduced fitness in saline
YML056C_INT_1	1.55356	2.32698	6.14704	0.01	0.01	NA	YML056C_INT_1	NA
YKL149C	1.54684	2.03884	4.49924	0.01	0.01	Verified	DBR1	RNA lariat debranching enzyme, involved in intron turnover; required for efficient Ty1 transposition
YLL058W	1.54641	2.13161	6.90304	0.01	0.01	Uncharacterized	YLL058W	Putative protein of unknown function with similarity to Str2p, which is a cystathionine gamma-synthase important in sulfur metabolism; YLL058W is not an essential gene
YLR057W	1.51566	2.34418	4.22041	0.01	0.01	Uncharacterized	YLR057W	Putative protein of unknown function; YLR050C is not an essential gene
YOL090W	1.49231	2.59767	6.51785	0.01	0.01	Verified	MSH2	Protein that forms heterodimers with Msh3p and Msh6p that bind to DNA mismatches to initiate the mismatch repair process; contains a Walker ATP-binding motif required for repair activity; Msh2p-Msh6p binds to and hydrolyzes ATP
YAL015C	1.47586	2.72936	5.27145	0.01	0.01	Verified	NTG1	DNA N-glycosylase and apurinic/apyrimidinic (AP) lyase involved in base excision repair; distribution between nucleus and mitochondrion varies according to which compartment is under oxidative stress and is also sumoylation-dependent
YDR395W	1.4698	2.72966	6.15725	0.01	0.01	Verified	SXM1	Nuclear transport factor (karyopherin) involved in protein transport between the cytoplasm and nucleoplasm; similar to Nmd5p, Cse1p, Lph2p, and the human cellular apoptosis susceptibility protein, CAS1
YDL027C	1.46583	2.31588	5.59674	0.01	0.01	Uncharacterized	YDL027C	Putative protein of unknown function; the authentic, non-tagged protein is detected in highly purified mitochondria in high-throughput studies; YDL027C is not an essential gene
YBR028C	1.46573	2.20075	5.05795	0.01	0.01	Uncharacterized	YBR028C	Putative protein kinase, possible substrate of cAMP-dependent protein kinase (PKA)
YGL144C	1.46413	2.06786	5.80155	0.01	0.01	Verified	ROG1	Protein with putative serine active lipase domain
YGL246C	1.45946	2.22376	4.54451	0.01	0.01	Verified	RAI1	Nuclear protein that binds to and stabilizes the exoribonuclease Rat1p, required for pre-rRNA processing
YMR281W	1.44982	2.31769	4.02521	0.01	0.01	Verified	GPI12	ER membrane protein involved in the second step of glycosylphosphatidylinositol (GPI) anchor assembly, the de-N-acetylation of the N-acetylglucosaminylphosphatidylinositol intermediate; functional homolog of human PIG-Lp
YPR155C	1.42826	2.46786	4.46316	0.01	0.01	Verified	NCA2	Protein involved in regulation of mitochondrial expression of subunits 6 (Atp6p) and 8 (Atp8p) of the Fo-F1 ATP synthase; functions with Nca3p
YBR274W	1.42568	2.08737	4.00646	0.01	0.01	Verified	CHK1	Serine/threonine kinase and DNA damage checkpoint effector, mediates cell cycle arrest via phosphorylation of Pds1p; phosphorylated by checkpoint signal transducer Mec1p; homolog of S. pombe and mammalian Chk1 checkpoint kinase
YEL055C	1.41766	2.68925	4.89265	0.01	0.01	Verified	POL5	DNA Polymerase phi; has sequence similarity to the human MybBP1A and weak sequence similarity to B-type DNA polymerases, not required for chromosomal DNA replication; required for the synthesis of rRNA
YML061C	1.40896	2.10535	7.39047	0.01	0.01	Verified	PIF1	DNA helicase involved in telomere formation and elongation; acts as a catalytic inhibitor of telomerase; also plays a role in repair and recombination of mitochondrial DNA
YKL205W	1.39825	2.24856	11.264	0.01	0.01	Verified	LOS1	Nuclear pore protein involved in nuclear export of pre-tRNA
YMR285C	1.39281	2.37543	5.00656	0.01	0.01	Verified	NGL2	Protein involved in 5.8S rRNA processing; Ccr4p-like RNase required for correct 3'-end formation of 5.8S rRNA at site E; similar to Ngl1p and Ngl3p
YGR128C	1.36176	2.16175	3.31921	0.01	0.01	Verified	UTP8	Nucleolar protein required for export of tRNAs from the nucleus; also copurifies with the small subunit (SSU) processome containing the U3 snoRNA that is involved in processing of pre-18S rRNA
YLR324W	1.35183	2.32908	5.08019	0.01	0.01	Verified	PEX30	Peroxisomal integral membrane protein, involved in negative regulation of peroxisome number; partially functionally redundant with Pex31p; genetic interactions suggest action at a step downstream of steps mediated by Pex28p and Pex29p
YMR109W	1.34907	2.28837	5.08537	0.01	0.01	Verified	MYO5	One of two type I myosins; contains proline-rich tail homology 2 (TH2) and SH3 domains; MYO5 deletion has little effect on growth, but myo3 myo5 double deletion causes severe defects in growth and actin cytoskeleton organization
YPR055W	1.34804	2.03705	9.50115	0.01	0.01	Verified	SEC8	Essential 121kDa subunit of the exocyst complex (Sec3p, Sec5p, Sec6p, Sec8p, Sec10p, Sec15p, Exo70p, and Exo84p), which has the essential function of mediating polarized targeting of secretory vesicles to active sites of exocytosis
YGR099W	1.33784	2.83471	6.89436	0.01	0.01	Verified	TEL2	Essential DNA-binding protein specific to single-stranded yeast telomeric DNA repeats, required for telomere length regulation and telomere position effect
YPL023C	1.3196	2.35393	5.00504	0.01	0.01	Verified	MET12	Protein with methylenetetrahydrofolate reductase (MTHFR) activity in vitro; null mutant has no phenotype and is prototrophic for methionine; MET13 encodes major isozyme of MTHFR
YOL059W	1.31942	2.04336	6.88642	0.01	0.01	Verified	GPD2	NAD-dependent glycerol 3-phosphate dehydrogenase, homolog of Gpd1p, expression is controlled by an oxygen-independent signaling pathway required to regulate metabolism under anoxic conditions; located in cytosol and mitochondria
YDL146W	1.31195	2.50195	4.25964	0.01	0.01	Verified	LDB17	Protein of unknown function; GFP-fusion protein localizes to the cell periphery, cytoplasm, bud, and bud neck; null mutant shows a reduced affinity for the alcian blue dye suggesting a decreased net negative charge of the cell surface
YKR078W	1.2971	2.20552	5.08514	0.01	0.01	Verified	YKR078W	Cytoplasmic protein of unknown function, has similarity to Vps5p; potential Cdc28p substrate; contains a Phox homology (PX) domain and specifically binds phosphatidylinositol 3-phosphate (PtdIns-3-P)
YNL102W	1.29129	2.04338	5.55206	0.01	0.01	Verified	POL1	Catalytic subunit of the DNA polymerase I alpha-primase complex, required for the initiation of DNA replication during mitotic DNA synthesis and premeiotic DNA synthesis
YOL005C	1.26322	2.06999	4.21274	0.01	0.01	Verified	RPB11	RNA polymerase II subunit B12.5; part of central core; similar to Rpc19p and bacterial alpha subunit
YAR035W	1.26234	2.02517	3.83039	0.01	0.01	Verified	YAT1	Outer mitochondrial carnitine acetyltransferase, minor ethanol-inducible enzyme involved in transport of activated acyl groups from the cytoplasm into the mitochondrial matrix; phosphorylated
YMR026C	1.25064	2.17799	4.96738	0.01	0.01	Verified	PEX12	C3HC4-type RING-finger peroxisomal membrane peroxin required for peroxisome biogenesis and peroxisomal matrix protein import; forms translocation subcomplex with Pex2p and Pex10p; mutations in human homolog cause peroxisomal disorders
YBR038W	1.24576	2.10816	6.10597	0.01	0.01	Verified	CHS2	Chitin synthase II, requires activation from zymogenic form in order to catalyze the transfer of N-acetylglucosamine (GlcNAc) to chitin; required for the synthesis of chitin in the primary septum during cytokinesis
YMR243C	1.22492	2.03867	3.86016	0.01	0.01	Verified	ZRC1	Vacuolar membrane zinc transporter, transports zinc from the cytosol into the vacuole for storage; also has a role in resistance to zinc shock resulting from a sudden influx of zinc into the cytoplasm
YGR233C	1.21448	2.146	4.05479	0.01	0.01	Verified	PHO81	Cyclin-dependent kinase (CDK) inhibitor, regulates Pho80p-Pho85p and Pcl7p-Pho85p cyclin-CDK complexes in response to phosphate levels; inhibitory activity for Pho80p-Pho85p requires myo-D-inositol heptakisphosphate (IP7) generated by Vip1p
YNL011C	1.20374	2.23115	4.45783	0.01	0.01	Uncharacterized	YNL011C	Putative protein of unknown function; YNL011C is not an essential gene
YML132W	1.20209	2.09751	4.58084	0.01	0.01	Verified	COS3	Protein involved in salt resistance; interacts with sodium:hydrogen antiporter Nha1p; member of the DUP380 subfamily of conserved, often subtelomerically-encoded proteins
YAR018C	1.19356	2.24322	3.29489	0.01	0.01	Verified	KIN3	Nonessential protein kinase with unknown cellular role
YLR273C	1.18051	2.64565	5.77408	0.01	0.01	Verified	PIG1	Putative targeting subunit for the type-1 protein phosphatase Glc7p that tethers it to the Gsy2p glycogen synthase
YCR046C	1.17088	2.04393	2.91714	0.01	0.01	Verified	IMG1	Mitochondrial ribosomal protein of the large subunit, required for respiration and for maintenance of the mitochondrial genome
YMR034C	1.16517	2.30449	5.65995	0.01	0.01	Uncharacterized	YMR034C	Putative transporter, member of the SLC10 carrier family; identified in a transposon mutagenesis screen as a gene involved in azole resistance; YMR034C is not an essential gene
YPL207W	1.16459	2.07474	4.11798	0.01	0.01	Verified	TYW1	Protein required for the synthesis of wybutosine, a modified guanosine found at the 3'-position adjacent to the anticodon of phenylalanine tRNA which supports reading frame maintenance by stabilizing codon-anticodon interactions
YLR071C	1.13416	2.05059	3.4767	0.01	0.01	Verified	RGR1	Subunit of the RNA polymerase II mediator complex; associates with core polymerase subunits to form the RNA polymerase II holoenzyme; required for glucose repression, HO repression, RME1 repression and sporulation
YNL041C	1.12132	2.27432	3.96912	0.01	0.01	Verified	COG6	Component of the conserved oligomeric Golgi complex (Cog1p through Cog8p), a cytosolic tethering complex that functions in protein trafficking to mediate fusion of transport vesicles to Golgi compartments
YPR134W	1.11211	2.04883	5.62102	0.01	0.01	Verified	MSS18	Nuclear encoded protein needed for efficient splicing of mitochondrial COX1 aI5beta intron; mss18 mutations block cleavage of 5' exon - intron junction; phenotype of intronless strain suggests additional functions
YGL153W	1.08616	2.32673	4.47707	0.01	0.01	Verified	PEX14	Peroxisomal membrane peroxin that is a central component of the peroxisomal protein import machinery; interacts with both PTS1 (Pex5p) and PTS2 (Pex7p), peroxisomal matrix protein signal recognition factors and membrane receptor Pex13p
YOL019W	1.08536	2.16205	3.38416	0.01	0.01	Uncharacterized	TOS7	Protein of unknown function; green fluorescent protein (GFP)-fusion protein localizes to the cell periphery and vacuole
YHR184W	1.08279	2.55291	5.20351	0.01	0.01	Verified	SSP1	Protein involved in the control of meiotic nuclear division and coordination of meiosis with spore formation; transcription is induced midway through meiosis
YNL048W	1.0748	2.10252	3.89305	0.01	0.01	Verified	ALG11	Alpha-1,2-mannosyltransferase, catalyzes sequential addition of the two terminal alpha 1,2-mannose residues to the Man5GlcNAc2-PP-dolichol intermediate during asparagine-linked glycosylation in the ER
YGL219C	1.05847	2.1791	3.98894	0.01	0.01	Verified	MDM34	Mitochondrial outer membrane protein required for normal mitochondrial morphology and inheritance; localizes to dots on mitochondrial surface near mtDNA nucleoids; ubiquitination target of Mdm30p; interacts genetically with MDM31 and MDM32
YOL129W	1.02271	2.29486	6.30798	0.01	0.01	Verified	VPS68	Vacuolar membrane protein of unknown function involved in vacuolar protein sorting; also detected in the mitochondria
YOL009C	1.01423	2.5335	4.58148	0.01	0.01	Verified	MDM12	Mitochondrial outer membrane protein, required for transmission of mitochondria to daughter cells; component of the Mdm10-Mdm12-Mmm1 complex involved in import and assembly of outer membrane beta-barrel proteins
YGL210W	1.00637	2.12645	3.61339	0.01	0.01	Verified	YPT32	GTPase of the Ypt/Rab family, very similar to Ypt31p; involved in the exocytic pathway; mediates intra-Golgi traffic or the budding of post-Golgi vesicles from the trans-Golgi
YLR352W	0.976473	2.18948	6.62697	0.01	0.01	Uncharacterized	YLR352W	Putative protein of unknown function with similarity to F-box proteins; interacts with Skp1p and Cdc53p; YLR352W is not an essential gene
YHR047C	0.976092	2.06612	6.04466	0.01	0.01	Verified	AAP1	Arginine/alanine aminopeptidase, overproduction stimulates glycogen accumulation
YDR409W	0.963346	2.17047	6.77792	0.01	0.01	Verified	SIZ1	SUMO/Smt3 ligase that promotes the attachment of sumo (Smt3p; small ubiquitin-related modifier) to proteins; binds Ubc9p and may bind septins; specifically required for sumoylation of septins in vivo; localized to the septin ring
YOR048C	0.959592	2.07242	5.53143	0.01	0.01	Verified	RAT1	Nuclear 5' to 3' single-stranded RNA exonuclease, involved in RNA metabolism, including rRNA and snRNA processing as well as mRNA transcription termination
YHR197W	0.959084	2.17278	4.44995	0.01	0.01	Verified	RIX1	Essential component of the Rix1 complex (Rix1p, Ipi1p, Ipi3p) that is required for processing of ITS2 sequences from 35S pre-rRNA; Rix1 complex associates with Mdn1p in pre-60S ribosomal particles
YML020W	0.957812	2.03753	5.19747	0.01	0.01	Uncharacterized	YML020W	Putative protein of unknown function
YMR209C	0.951536	2.10223	3.68764	0.01	0.01	Uncharacterized	YMR209C	Putative protein of unknown function; YMR209C is not an essential gene
YNL050C_INT_1	0.933876	2.16093	4.37501	0.01	0.01	NA	YNL050C_INT_1	NA
YDL238C	0.933023	2.0496	6.41468	0.01	0.01	Verified	GUD1	Guanine deaminase, a catabolic enzyme of the guanine salvage pathway producing xanthine and ammonia from guanine; activity is low in exponentially-growing cultures but expression is increased in post-diauxic and stationary-phase cultures
YLR356W	0.921368	2.20246	3.92989	0.01	0.01	Uncharacterized	YLR356W	Putative protein of unknown function with similarity to SCM4; green fluorescent protein (GFP)-fusion protein localizes to mitochondria; YLR356W is not an essential gene
YGR131W	0.915486	2.11048	3.75094	0.01	0.01	Uncharacterized	YGR131W	Protein of unknown function; expression induced in response to ketoconazole; promoter region contains a sterol regulatory element motif, which has been identified as a Upc2p-binding site
YGL095C	0.885543	2.14891	7.33622	0.01	0.01	Verified	VPS45	Protein of the Sec1p/Munc-18 family, essential for vacuolar protein sorting; required for the function of Pep12p and the early endosome/late Golgi SNARE Tlg2p; essential for fusion of Golgi-derived vesicles with the prevacuolar compartment
YGL136C	0.878868	2.05601	3.66767	0.01	0.01	Verified	MRM2	Mitochondrial 2' O-ribose methyltransferase, required for methylation of U(2791) in 21S rRNA; MRM2 deletion confers thermosensitive respiration and loss of mitochondrial DNA; has similarity to Spb1p and Trm7p, and to E. coli FtsJ/RrmJ
YCR040W	0.878611	2.13199	3.27414	0.01	0.01	Verified	MATALPHA1	Transcriptional co-activator involved in regulation of mating-type-specific gene expression; targets the transcription factor Mcm1p to the promoters of alpha-specific genes; one of two genes encoded by the MATalpha mating type cassette
YGL051W	0.865086	2.03572	6.16467	0.01	0.01	Verified	MST27	Putative integral membrane protein, involved in vesicle formation; forms complex with Mst28p; member of DUP240 gene family; binds COPI and COPII vesicles
YMR156C	0.860926	2.21438	4.64277	0.01	0.01	Verified	TPP1	DNA 3'-phosphatase that functions in repair of endogenous damage of double-stranded DNA, activity is specific for removal of 3' phosphates at strand breaks; has similarity to the l-2-haloacid dehalogenase superfamily
YOR035C	0.84544	2.11189	5.4136	0.01	0.01	Verified	SHE4	Protein containing a UCS (UNC-45/CRO1/SHE4) domain, binds to myosin motor domains to regulate myosin function; involved in endocytosis, polarization of the actin cytoskeleton, and asymmetric mRNA localization
YGR274C	0.821394	2.10177	3.83475	0.01	0.01	Verified	TAF1	TFIID subunit (145 kDa), involved in RNA polymerase II transcription initiation, has histone acetyltransferase activity, involved in promoter binding and G1/S progression
YPL189W	0.799112	2.03835	6.81206	0.01	0.01	Verified	GUP2	Probable membrane protein with a possible role in proton symport of glycerol; member of the MBOAT family of putative membrane-bound O-acyltransferases; Gup1p homolog
YKL162C	0.79441	2.02454	4.94708	0.01	0.01	Uncharacterized	YKL162C	Putative protein of unknown function; green fluorescent protein (GFP)-fusion protein localizes to the mitochondrion
YNL047C	0.783485	2.17633	3.36559	0.01	0.01	Verified	SLM2	Phosphoinositide PI4,5P(2) binding protein, forms a complex with Slm1p; acts downstream of Mss4p in a pathway regulating actin cytoskeleton organization in response to stress; phosphorylated by the TORC2 complex
YLR103C	0.755149	2.09594	5.97194	0.01	0.01	Verified	CDC45	DNA replication initiation factor; recruited to MCM pre-RC complexes at replication origins; promotes release of MCM from Mcm10p, recruits elongation machinery; mutants in human homolog may cause velocardiofacial and DiGeorge syndromes
YDL077C	0.720495	2.22923	5.41521	0.01	0.01	Verified	VAM6	Vacuolar protein that plays a critical role in the tethering steps of vacuolar membrane fusion by facilitating guanine nucleotide exchange on small guanosine triphosphatase Ypt7p
YDL002C	0.681569	2.03078	5.58444	0.01	0.01	Verified	NHP10	Protein related to mammalian high mobility group proteins; likely component of the INO80 complex, which is an ATP-dependent chromatin-remodeling complex
YNR045W	0.629773	2.08627	4.95984	0.01	0.01	Verified	PET494	Mitochondrial translational activator specific for the COX3 mRNA, acts together with Pet54p and Pet122p; located in the mitochondrial inner membrane
YDR108W	0.55088	2.07696	3.77531	0.01	0.01	Verified	GSG1	Subunit of TRAPP (transport protein particle), a multi-subunit complex involved in targeting and/or fusion of ER-to-Golgi transport vesicles with their acceptor compartment; protein has late meiotic role, following DNA replication
YER128W	0.500219	2.05779	6.83886	0.01	0.01	Uncharacterized	YER128W	Putative protein of unknown function
YMR284W	0.456903	2.19403	3.52646	0.01	0.01	Verified	YKU70	Subunit of the telomeric Ku complex (Yku70p-Yku80p), involved in telomere length maintenance, structure and telomere position effect; relocates to sites of double-strand cleavage to promote nonhomologous end joining during DSB repair
YGL223C	0.446284	2.10809	3.57126	0.01	0.01	Verified	COG1	Essential component of the conserved oligomeric Golgi complex (Cog1p through Cog8p), a cytosolic tethering complex that functions in protein trafficking to mediate fusion of transport vesicles to Golgi compartments
YDR123C	0.416918	2.15337	3.11775	0.01	0.01	Verified	INO2	Component of the heteromeric Ino2p/Ino4p basic helix-loop-helix transcription activator that binds inositol/choline-responsive elements (ICREs), required for derepression of phospholipid biosynthetic genes in response to inositol depletion
YGR004W	0.331959	2.17174	3.44379	0.01	0.01	Verified	PEX31	Peroxisomal integral membrane protein, involved in negative regulation of peroxisome size; partially functionally redundant with Pex30p and Pex32p; probably acts at a step downstream of steps mediated by Pex28p and Pex29p
YML046W	0.311903	2.18801	6.40034	0.01	0.01	Verified	PRP39	U1 snRNP protein involved in splicing, contains multiple tetriatricopeptide repeats

## Sheet: BUB1
YORF	Mock_Corrected_L2R	SAM_Score	Fold_Change	FDR(%)	Local_FDR(%)	Status	Name	Description
YGR188C	2.8294	3.76948	7.89178	0.01	5.57994	Verified	BUB1	Protein kinase that forms a complex with Mad1p and Bub3p that is crucial in the checkpoint mechanism required to prevent cell cycle progression into anaphase in the presence of spindle damage, associates with centromere DNA via Skp1p
YML056C_INT_1	1.63298	3.14274	6.49488	0.01	8.31403	NA	YML056C_INT_1	NA

## Sheet: CRG1
YORF	Mock_Corrected_L2R	SAM_Score	Fold_Change	FDR(%)	Local_FDR(%)	Status	Name	Description
Q0045_INT_5	3.85228	4.12632	21.417	0.01	0.0793482	NA	Q0045_INT_5	NA
Q0070	3.52744	4.20218	42.8148	0.01	0.0704029	Verified	AI5_ALPHA	Endonuclease I-SceIV, involved in intron mobility; encoded by a mobile group I intron within the mitochondrial COX1 gene
Q0065	3.12977	3.07506	20.7964	0.01	0.01	Verified	AI4	Endonuclease I-SceII, encoded by a mobile group I intron within the mitochondrial COX1 gene; intron is normally spliced by the BI4p maturase but AI4p can mutate to acquire the same maturase activity
Q0070_INT_4	2.82395	2.86971	18.7965	0.01	0.01	NA	Q0070_INT_4	NA
YER187W	2.46765	2.67461	10.3734	0.01	0.01	Uncharacterized	YER187W	Putative protein of unknown function; induced in respiratory-deficient cells
YKR104W	2.22597	3.13552	12.9687	0.01	0.01	Verified	NFT1	Putative transporter of the multidrug resistance-associated protein (MRP) subfamily; contains a stop codon in S288C; adjacent ORFs YKR103W and YKR104W are merged in different strain backgrounds
YFR023W	1.86867	3.37463	6.16518	0.01	0.01	Verified	PES4	Poly(A) binding protein, suppressor of DNA polymerase epsilon mutation, similar to Mip6p
YCR099C	1.83499	3.59736	13.3772	0.01	0.0778358	Uncharacterized	YCR099C	Putative protein of unknown function
YFR030W	1.82683	4.37163	11.453	0.01	0.0484851	Verified	MET10	Subunit alpha of assimilatory sulfite reductase, which converts sulfite into sulfide
YOL015W	1.78219	2.63524	10.2105	0.01	0.01	Verified	IRC10	Putative protein of unknown function; null mutant displays increased levels of spontaneous Rad52p foci
YOL045W	1.76606	3.17982	9.52884	0.01	0.01	Verified	PSK2	One of two (see also PSK1) PAS domain containing S/T protein kinases; regulates sugar flux and translation in response to an unknown metabolite by phosphorylating Ugp1p and Gsy2p (sugar flux) and Caf20p, Tif11p and Sro9p (translation)
YKL033W	1.74489	3.78103	14.4738	0.01	0.0988177	Verified	TTI1	Putative protein of unknown function; subunit of the ASTRA complex which is part of the chromatin remodeling machinery; similar to S. pombe Tti1p; detected in highly purified mitochondria in high-throughput studies
YPL130W	1.71796	2.60365	5.23037	0.01	0.01	Verified	SPO19	Meiosis-specific protein of unknown function, involved in completion of nuclear divisions; identified as a weak high-copy suppressor of the spo1-1 ts mutation; putative GPI-dependent cell-wall protein
YBR203W	1.71263	3.48378	5.09091	0.01	0.0450973	Verified	COS111	Protein required for resistance to the antifungal drug ciclopirox olamine; not related to the subtelomerically-encoded COS family; the authentic, non-tagged protein is detected in highly purified mitochondria in high-throughput studies
YPL272C	1.70134	3.32679	13.7386	0.01	0.01	Uncharacterized	YPL272C	Putative protein of unknown function; gene expression induced in response to ketoconazole; YPL272C is not an essential gene
YDR420W	1.69168	3.77536	11.1912	0.01	0.0986265	Verified	HKR1	Serine/threonine rich cell surface protein; osmosensor; involved in the regulation of cell wall beta-1,3 glucan synthesis, bud site selection and hyperosmotic response; overexpression confers resistance to Hansenula mrakii killer toxin HM-1
YGR097W	1.68475	2.83153	6.59374	0.01	0.01	Verified	ASK10	Component of the RNA polymerase II holoenzyme, phosphorylated in response to oxidative stress; has a role in destruction of Ssn8p, which relieves repression of stress-response genes
YLR266C	1.67765	3.55959	8.8364	0.01	0.0689381	Verified	PDR8	Transcription factor; targets include ATP-binding cassette (ABC) transporters, major facilitator superfamily transporters, and other genes involved in the pleiotropic drug resistance (PDR) phenomenon
YKL106C-A	1.66257	2.63195	7.05681	0.01	0.01	Uncharacterized	YKL106C-A	Putative protein of unknown function; identified by homology to uncharacterized proteins in other fungi
YHR091C	1.65827	2.88197	9.90382	0.01	0.01	Verified	MSR1	Mitochondrial arginyl-tRNA synthetase
YOR188W	1.6472	3.3693	9.39526	0.01	0.01	Verified	MSB1	Protein involved in positive regulation of both 1,3-beta-glucan synthesis and the Pkc1p-MAPK pathway, potential Cdc28p substrate; multicopy suppressor of temperature-sensitive mutations in CDC24 and CDC42, and of mutations in BEM4
YKL079W	1.64459	3.77964	9.69672	0.01	0.098773	Verified	SMY1	Protein that interacts with Myo2p, proposed to be involved in exocytosis; N-terminal domain is related to the motor domain of kinesins
YLR288C	1.63833	3.20889	9.04563	0.01	0.01	Verified	MEC3	DNA damage and meiotic pachytene checkpoint protein; subunit of a heterotrimeric complex (Rad17p-Mec3p-Ddc1p) that forms a sliding clamp, loaded onto partial duplex DNA by a clamp loader complex; homolog of human and S. pombe Hus1
YMR066W	1.63126	3.06035	10.1259	0.01	0.01	Verified	SOV1	Mitochondrial protein of unknown function
YIL159W	1.62456	3.16865	9.91088	0.01	0.01	Verified	BNR1	Formin, nucleates the formation of linear actin filaments, involved in cell processes such as budding and mitotic spindle orientation which require the formation of polarized actin cables, functionally redundant with BNI1
YOR242C	1.60107	3.0737	7.6288	0.01	0.01	Verified	SSP2	Sporulation specific protein that localizes to the spore wall; required for sporulation at a point after meiosis II and during spore wall formation; SSP2 expression is induced midway in meiosis
YOR093C	1.59268	3.07519	13.1021	0.01	0.01	Uncharacterized	YOR093C	Putative protein of unknown function; deletion causes sensitivity to unfolded protein response-inducing agents
YHR080C	1.59022	2.7504	8.86168	0.01	0.01	Verified	YHR080C	Protein of unknown function that may interact with ribosomes, based on co-purification experiments; the authentic, non-tagged protein is detected in highly purified mitochondria in high-throughput studies
YMR018W	1.58577	3.3535	6.27462	0.01	0.01	Uncharacterized	YMR018W	Putative protein of unknown function with similarity to human PEX5Rp (peroxin protein 5 related protein); transcription increases during colony development similar to genes involved in peroxisome biogenesis; YMR018W is not an essential gene
YOR207C	1.55516	2.67899	6.58638	0.01	0.01	Verified	RET1	Second-largest subunit of RNA polymerase III, which is responsible for the transcription of tRNA and 5S RNA genes, and other low molecular weight RNAs
YNL128W	1.55174	2.95685	11.6126	0.01	0.01	Verified	TEP1	Homolog of human tumor suppressor gene PTEN/MMAC1/TEP1 that has lipid phosphatase activity and is linked to the phosphatidylinositol signaling pathway; plays a role in normal sporulation
YOR348C	1.54795	3.49237	7.5091	0.01	0.0482356	Verified	PUT4	Proline permease, required for high-affinity transport of proline; also transports the toxic proline analog azetidine-2-carboxylate (AzC); PUT4 transcription is repressed in ammonia-grown cells
YER142C	1.54455	2.80357	5.55541	0.01	0.01	Verified	MAG1	3-methyl-adenine DNA glycosylase involved in protecting DNA against alkylating agents; initiates base excision repair by removing damaged bases to create abasic sites that are subsequently repaired
YGR145W	1.5383	3.37861	5.19187	0.01	0.01	Verified	ENP2	Essential nucleolar protein of unknown function; contains WD repeats, interacts with Mpp10p and Bfr2p, and has homology to Spb1p
YDR540C	1.52856	3.54158	9.90128	0.01	0.064031	Verified	IRC4	Putative protein of unknown function; null mutant displays increased levels of spontaneous Rad52p foci; green fluorescent protein (GFP)-fusion protein localizes to the cytoplasm and nucleus
YFL050C	1.51738	3.06288	13.313	0.01	0.01	Verified	ALR2	Probable Mg(2+) transporter; overexpression confers increased tolerance to Al(3+) and Ga(3+) ions; plays a role in regulating Ty1 transposition
YKL078W	1.51478	2.61218	5.80064	0.01	0.01	Verified	DHR2	Predominantly nucleolar DEAH-box ATP-dependent RNA helicase, required for 18S rRNA synthesis
YBR274W	1.51402	3.46816	4.25946	0.01	0.0390918	Verified	CHK1	Serine/threonine kinase and DNA damage checkpoint effector, mediates cell cycle arrest via phosphorylation of Pds1p; phosphorylated by checkpoint signal transducer Mec1p; homolog of S. pombe and mammalian Chk1 checkpoint kinase
YPR115W	1.51059	3.00154	11.8161	0.01	0.01	Uncharacterized	YPR115W	Pleckstrin homology domain containing protein proposed to function as a glycerol channel activator; green fluorescent protein (GFP)-fusion protein localizes to the cytoplasm
YLL021W	1.50909	3.11429	7.67774	0.01	0.01	Verified	SPA2	Component of the polarisome, which functions in actin cytoskeletal organization during polarized growth; acts as a scaffold for Mkk1p and Mpk1p cell wall integrity signaling components; potential Cdc28p substrate
YHR154W	1.50699	3.21992	7.24266	0.01	0.01	Verified	RTT107	Protein implicated in Mms22-dependent DNA repair during S phase, DNA damage induces phosphorylation by Mec1p at one or more SQ/TQ motifs; interacts with Mms22p and Slx4p; has four BRCT domains; has a role in regulation of Ty1 transposition
YNL250W	1.50343	2.80811	13.8844	0.01	0.01	Verified	RAD50	Subunit of MRX complex, with Mre11p and Xrs2p, involved in processing double-strand DNA breaks in vegetative cells, initiation of meiotic DSBs, telomere maintenance, and nonhomologous end joining
YJL102W	1.49916	2.98194	7.23492	0.01	0.01	Verified	MEF2	Mitochondrial elongation factor involved in translational elongation
YBL079W	1.498	3.42105	6.48709	0.01	0.0184794	Verified	NUP170	Abundant subunit of the nuclear pore complex (NPC), required for proper localization of specific nucleoporins within the NPC, involved in nuclear envelope permeability and in chromosome segregation, has similarity to Nup157p
YDL020C	1.49612	3.17083	6.66556	0.01	0.01	Verified	RPN4	Transcription factor that stimulates expression of proteasome genes; Rpn4p levels are in turn regulated by the 26S proteasome in a negative feedback control mechanism; RPN4 is transcriptionally regulated by various stress responses
YGR271W	1.48963	3.06836	9.42054	0.01	0.01	Verified	SLH1	Putative RNA helicase related to Ski2p, involved in translation inhibition of non-poly(A) mRNAs; required for repressing propagation of dsRNA viruses
YPR122W	1.48739	3.07217	7.22382	0.01	0.01	Verified	AXL1	Haploid specific endoprotease that performs one of two N-terminal cleavages during maturation of a-factor mating pheromone; required for axial budding pattern of haploid cells
YGR119C	1.47829	2.6106	3.02597	0.01	0.01	Verified	NUP57	Nucleoporin, essential subunit of the nuclear pore complex (NPC), functions as the organizing center of an NPC subcomplex containing Nsp1p, Nup49p, Nup57p, and Nic96p
YKR101W	1.47767	3.11039	5.94816	0.01	0.01	Verified	SIR1	Protein involved in repression of transcription at the silent mating-type loci HML and HMR; recruitment to silent chromatin requires interactions with Orc1p and with Sir4p, through a common Sir1p domain; binds to centromeric chromatin
YGL060W	1.47252	3.60099	5.45689	0.01	0.0785942	Verified	YBP2	Central kinetochore associated protein that mediates mitotic progression; interacts with several central kinetochore proteins and the centromeric histone Cse4p; role in resistance to oxidative stress; similarity to Ybp1p and Slk19p
YML006C	1.46973	3.67558	6.56884	0.01	0.0908573	Verified	GIS4	CAAX box containing protein of unknown function, proposed to be involved in the RAS/cAMP signaling pathway
YOR192C	1.46511	3.1622	9.04784	0.01	0.01	Verified	THI72	Transporter of thiamine or related compound; shares sequence similarity with Thi7p
YGL144C	1.45929	3.07431	5.7821	0.01	0.01	Verified	ROG1	Protein with putative serine active lipase domain
YER045C	1.45713	3.00339	7.41696	0.01	0.01	Verified	ACA1	Basic leucine zipper (bZIP) transcription factor of the ATF/CREB family, may regulate transcription of genes involved in utilization of non-optimal carbon sources
YCL064C	1.45594	2.60423	9.65369	0.01	0.01	Verified	CHA1	Catabolic L-serine (L-threonine) deaminase, catalyzes the degradation of both L-serine and L-threonine; required to use serine or threonine as the sole nitrogen source, transcriptionally induced by serine and threonine
YOL090W	1.45589	4.05465	6.35535	0.01	0.0869037	Verified	MSH2	Protein that forms heterodimers with Msh3p and Msh6p that bind to DNA mismatches to initiate the mismatch repair process; contains a Walker ATP-binding motif required for repair activity; Msh2p-Msh6p binds to and hydrolyzes ATP
YPR084W	1.45389	3.88728	6.04893	0.01	0.0984672	Uncharacterized	YPR084W	Putative protein of unknown function
YEL061C	1.45349	2.80751	5.57283	0.01	0.01	Verified	CIN8	Kinesin motor protein involved in mitotic spindle assembly and chromosome segregation
YGR070W	1.45335	2.81982	4.69143	0.01	0.01	Verified	ROM1	GDP/GTP exchange protein (GEP) for Rho1p; mutations are synthetically lethal with mutations in rom2, which also encodes a GEP
YMR179W	1.44313	2.91335	4.77349	0.01	0.01	Verified	SPT21	Protein required for normal transcription at several loci including HTA2-HTB2 and HHF2-HHT2, but not required at the other histone loci; functionally related to Spt10p; involved in telomere maintenance
YLR024C	1.43927	3.72822	7.1502	0.01	0.0960514	Verified	UBR2	Cytoplasmic ubiquitin-protein ligase (E3); required for ubiquitylation of Rpn4p; mediates formation of a Mub1p-Ubr2p-Rad6p complex
YFL020C	1.43771	2.59462	4.1232	0.01	0.01	Verified	PAU5	Part of 23-member seripauperin multigene family encoded mainly in subtelomeric regions, active during alcoholic fermentation, regulated by anaerobiosis, negatively regulated by oxygen, repressed by heme
YOR022C	1.43662	3.72845	9.66268	0.01	0.0960687	Uncharacterized	YOR022C	Protein with similarity to bovine phospholipase A1; the authentic, non-tagged protein is detected in highly purified mitochondria in high-throughput studies
YLR383W	1.43465	2.91439	6.75743	0.01	0.01	Verified	SMC6	Protein involved in structural maintenance of chromosomes; essential subunit of Mms21-Smc5-Smc6 complex; required for growth, DNA repair, interchromosomal and sister chromatid recombination; homologous to S. pombe rad18
YMR287C	1.42549	2.69481	5.88186	0.01	0.01	Verified	DSS1	3'-5' exoribonuclease, component of the mitochondrial degradosome along with the ATP-dependent RNA helicase Suv3p; the degradosome associates with the ribosome and mediates turnover of aberrant or unprocessed RNAs
YPR097W	1.42368	3.0513	9.7284	0.01	0.01	Verified	YPR097W	Protein that contains a Phox homology (PX) domain and binds phosphoinositides; the authentic, non-tagged protein is detected in highly purified mitochondria in high-throughput studies
YOL157C	1.4222	4.03776	10.313	0.01	0.0885091	Uncharacterized	YOL157C	Putative protein of unknown function
YAL029C	1.42139	4.82439	8.55325	0.01	0.01	Verified	MYO4	One of two type V myosin motors (along with MYO2) involved in actin-based transport of cargos; required for mRNA transport, including ASH1 mRNA, and facilitating the growth and movement of ER tubules into the growing bud along with She3p
YLR248W	1.42119	3.41594	5.45782	0.01	0.0160094	Verified	RCK2	Protein kinase involved in the response to oxidative and osmotic stress; identified as suppressor of S. pombe cell cycle checkpoint mutations
YLR382C	1.41908	3.87984	7.98167	0.01	0.0987069	Verified	NAM2	Mitochondrial leucyl-tRNA synthetase, also has a direct role in splicing of several mitochondrial group I introns; indirectly required for mitochondrial genome maintenance
YPR085C	1.41872	3.07796	6.26991	0.01	0.01	Verified	ASA1	Putative protein of unknown function; subunit of the ASTRA complex (Rvb1p, Rvb2p, Tra1p, Tti1p, Tti2, Asa1p and Tra1p) which is part of the chromatin remodeling machinery
YGL163C	1.41633	3.37243	6.8741	0.01	0.01	Verified	RAD54	DNA-dependent ATPase, stimulates strand exchange by modifying the topology of double-stranded DNA; involved in the recombinational repair of double-strand breaks in DNA during vegetative growth and meiosis; member of the SWI/SNF family
YPR091C	1.41233	3.04526	5.99296	0.01	0.01	Verified	YPR091C	Putative protein of unknown function; may interact with ribosomes, based on co-purification experiments; green fluorescent protein (GFP)-fusion protein localizes to the endoplasmic reticulum; YPR091C is not an essential gene
YLR425W	1.41059	3.14321	7.09771	0.01	0.01	Verified	TUS1	Guanine nucleotide exchange factor (GEF) that functions to modulate Rho1p activity as part of the cell integrity signaling pathway; multicopy suppressor of tor2 mutation and ypk1 ypk2 double mutation; potential Cdc28p substrate
YLL058W	1.40288	2.92409	6.24931	0.01	0.01	Uncharacterized	YLL058W	Putative protein of unknown function with similarity to Str2p, which is a cystathionine gamma-synthase important in sulfur metabolism; YLL058W is not an essential gene
YBR272C	1.40201	3.15919	5.17445	0.01	0.01	Verified	HSM3	Protein of unknown function, involved in DNA mismatch repair during slow growth; has weak similarity to Msh1p
YJL005W	1.40119	3.69134	6.39036	0.01	0.0926897	Verified	CYR1	Adenylate cyclase, required for cAMP production and cAMP-dependent protein kinase signaling; the cAMP pathway controls a variety of cellular processes, including metabolism, cell cycle, stress response, stationary phase, and sporulation
YHR073W	1.39162	3.20173	11.1666	0.01	0.01	Verified	OSH3	Member of an oxysterol-binding protein family with seven members in S. cerevisiae; family members have overlapping, redundant functions in sterol metabolism and collectively perform a function essential for viability
YPL174C	1.39025	3.84165	7.02883	0.01	0.0994621	Verified	NIP100	Large subunit of the dynactin complex, which is involved in partitioning the mitotic spindle between mother and daughter cells; putative ortholog of mammalian p150(glued)
YOL017W	1.39014	2.56123	3.12098	0.01	0.01	Verified	ESC8	Protein involved in telomeric and mating-type locus silencing, interacts with Sir2p and also interacts with the Gal11p, which is a component of the RNA pol II mediator complex
YNL102W	1.38853	3.22035	5.93917	0.01	0.01	Verified	POL1	Catalytic subunit of the DNA polymerase I alpha-primase complex, required for the initiation of DNA replication during mitotic DNA synthesis and premeiotic DNA synthesis
YHR164C	1.38718	3.75078	5.4832	0.01	0.097511	Verified	DNA2	Essential tripartite DNA replication factor with single-stranded DNA-dependent ATPase, ATP-dependent nuclease, and helicase activities; required for Okazaki fragment processing; involved in DNA repair pathways; potential Cdc28p substrate
YLR214W	1.38476	4.71224	6.6847	0.01	0.01	Verified	FRE1	Ferric reductase and cupric reductase, reduces siderophore-bound iron and oxidized copper prior to uptake by transporters; expression induced by low copper and iron levels
YJR156C	1.38198	2.82039	3.58726	0.01	0.01	Verified	THI11	Protein involved in synthesis of the thiamine precursor hydroxymethylpyrimidine (HMP); member of a subtelomeric gene family including THI5, THI11, THI12, and THI13
YJR127C	1.3754	3.95261	7.62259	0.01	0.0952352	Verified	RSF2	Zinc-finger protein involved in transcriptional control of both nuclear and mitochondrial genes, many of which specify products required for glycerol-based growth, respiration, and other functions
YNL172W	1.37156	3.29643	5.2231	0.01	0.01	Verified	APC1	Largest subunit of the Anaphase-Promoting Complex/Cyclosome (APC/C), which is a ubiquitin-protein ligase required for degradation of anaphase inhibitors, including mitotic cyclins, during the metaphase/anaphase transition
YBR281C	1.37124	3.32416	10.1704	0.01	0.01	Verified	DUG2	Probable di- and tri-peptidase; forms a complex with Dug1p and Dug3p to degrade glutathione (GSH) and other peptides containing a gamma-glu-X bond in an alternative pathway to GSH degradation by gamma-glutamyl transpeptidase (Ecm38p)
YIR031C	1.36683	3.1085	8.9561	0.01	0.01	Verified	DAL7	Malate synthase, role in allantoin degradation unknown; expression sensitive to nitrogen catabolite repression and induced by allophanate, an intermediate in allantoin degradation
YAR020C	1.36573	3.17158	6.45895	0.01	0.01	Verified	PAU7	Part of 23-member seripauperin multigene family, active during alcoholic fermentation, regulated by anaerobiosis, inhibited by oxygen, repressed by heme
YJR090C	1.36045	3.22947	4.69919	0.01	0.01	Verified	GRR1	F-box protein component of the SCF ubiquitin-ligase complex; involved in carbon catabolite repression, glucose-dependent divalent cation transport, high-affinity glucose transport, morphogenesis, and sulfite detoxification
YNR058W	1.35809	2.61835	5.49394	0.01	0.01	Verified	BIO3	7,8-diamino-pelargonic acid aminotransferase (DAPA), catalyzes the second step in the biotin biosynthesis pathway; BIO3 is in a cluster of 3 genes (BIO3, BIO4, and BIO5) that mediate biotin synthesis
YJL042W	1.35305	4.31504	7.76829	0.01	0.0559752	Verified	MHP1	Microtubule-associated protein involved in assembly and stabilization of microtubules; overproduction results in cell cycle arrest at G2 phase; similar to Drosophila protein MAP and to mammalian MAP4 proteins
YGR090W	1.35247	2.62555	5.79577	0.01	0.01	Verified	UTP22	Possible U3 snoRNP protein involved in maturation of pre-18S rRNA, based on computational analysis of large-scale protein-protein interaction data
YDR128W	1.35165	3.61713	6.05206	0.01	0.0817817	Verified	MTC5	Protein of unknown function; mtc5 is synthetically sick with cdc13-1
YLR247C	1.34905	4.31265	8.48525	0.01	0.0562896	Verified	IRC20	Putative helicase; localizes to the mitochondrion and the nucleus; YLR247C is not an essential gene; null mutant displays increased levels of spontaneous Rad52p foci
YNL023C	1.34863	3.49457	10.4	0.01	0.0490177	Verified	FAP1	Protein that binds to Fpr1p, conferring rapamycin resistance by competing with rapamycin for Fpr1p binding; accumulates in the nucleus upon treatment of cells with rapamycin; has similarity to D. melanogaster shuttle craft and human NFX1
YBR097W	1.34638	2.61101	12.4657	0.01	0.01	Verified	VPS15	Myristoylated serine/threonine protein kinase involved in vacuolar protein sorting; functions as a membrane-associated complex with Vps34p; active form recruits Vps34p to the Golgi membrane; interacts with the GDP-bound form of Gpa1p
YNL221C	1.34551	3.53088	4.68794	0.01	0.060899	Verified	POP1	Subunit of both RNase MRP, which cleaves pre-rRNA, and nuclear RNase P, which cleaves tRNA precursors to generate mature 5' ends; binds to the RPR1 RNA subunit in RNase P
YDR217C	1.34398	3.19377	6.79846	0.01	0.01	Verified	RAD9	DNA damage-dependent checkpoint protein, required for cell-cycle arrest in G1/S, intra-S, and G2/M; transmits checkpoint signal by activating Rad53p and Chk1p; hyperphosphorylated by Mec1p and Tel1p; potential Cdc28p substrate
YDR275W	1.33904	3.00655	4.22564	0.01	0.01	Verified	BSC2	Protein of unknown function, ORF exhibits genomic organization compatible with a translational readthrough-dependent mode of expression
YBL022C	1.33716	3.28711	5.98322	0.01	0.01	Verified	PIM1	ATP-dependent Lon protease, involved in degradation of misfolded proteins in mitochondria; required for biogenesis and maintenance of mitochondria
YOR196C	1.33663	4.17292	6.02407	0.01	0.0739455	Verified	LIP5	Protein involved in biosynthesis of the coenzyme lipoic acid, has similarity to E. coli lipoic acid synthase
YJL100W	1.3363	3.2825	8.65301	0.01	0.01	Verified	LSB6	Type II phosphatidylinositol 4-kinase that binds Las17p, which is a homolog of human Wiskott-Aldrich Syndrome protein involved in actin patch assembly and actin polymerization
YJR155W	1.33615	2.74354	7.8997	0.01	0.01	Verified	AAD10	Putative aryl-alcohol dehydrogenase with similarity to P. chrysosporium aryl-alcohol dehydrogenase; mutational analysis has not yet revealed a physiological role
YDR502C	1.33544	2.92013	5.90386	0.01	0.01	Verified	SAM2	S-adenosylmethionine synthetase, catalyzes transfer of the adenosyl group of ATP to the sulfur atom of methionine; one of two differentially regulated isozymes (Sam1p and Sam2p)
YMR109W	1.33346	3.54179	5.03065	0.01	0.0640907	Verified	MYO5	One of two type I myosins; contains proline-rich tail homology 2 (TH2) and SH3 domains; MYO5 deletion has little effect on growth, but myo3 myo5 double deletion causes severe defects in growth and actin cytoskeleton organization
YGL156W	1.33099	3.0872	9.59329	0.01	0.01	Verified	AMS1	Vacuolar alpha mannosidase, involved in free oligosaccharide (fOS) degradation; delivered to the vacuole in a novel pathway separate from the secretory pathway
YJL101C	1.3303	3.74117	7.94169	0.01	0.0969419	Verified	GSH1	Gamma glutamylcysteine synthetase catalyzes the first step in glutathione (GSH) biosynthesis; expression induced by oxidants, cadmium, and mercury
YHR124W	1.32969	3.15184	5.67233	0.01	0.01	Verified	NDT80	Meiosis-specific transcription factor required for exit from pachytene and for full meiotic recombination; activates middle sporulation genes; competes with Sum1p for binding to promoters containing middle sporulation elements (MSE)
YBR295W	1.32696	4.25095	7.20237	0.01	0.0642906	Verified	PCA1	Cadmium transporting P-type ATPase; may also have a role in copper and iron homeostasis; stabilized by Cd binding, which prevents ubiquitination; S288C and other lab strains contain a G970R mutation which eliminates Cd transport function
YNL144C	1.32388	2.62706	5.07765	0.01	0.01	Uncharacterized	YNL144C	Putative protein of unknown function; the authentic, non-tagged protein is detected in highly purified mitochondria in high-throughput studies; YNL144C is not an essential gene
YNL139C	1.32301	3.87403	7.56908	0.01	0.0988738	Verified	THO2	Subunit of the THO complex, which is required for efficient transcription elongation and involved in transcriptional elongation-associated recombination; required for LacZ RNA expression from certain plasmids
YDR458C	1.32199	4.3959	5.69557	0.01	0.0452499	Verified	HEH2	Inner nuclear membrane (INM) protein; contains helix-extension-helix (HEH) motif, nuclear localization signal sequence; targeting to the INM requires the Srp1p-Kap95p karyopherins and the Ran cycle
YJL074C	1.32113	2.8918	8.75531	0.01	0.01	Verified	SMC3	Subunit of the multiprotein cohesin complex required for sister chromatid cohesion in mitotic cells; also required, with Rec8p, for cohesion and recombination during meiosis; phylogenetically conserved SMC chromosomal ATPase family member
YOR116C	1.31982	3.73203	6.53095	0.01	0.0963286	Verified	RPO31	RNA polymerase III subunit C160, part of core enzyme; similar to bacterial beta-prime subunit
YLR318W	1.3179	2.65416	3.95748	0.01	0.01	Verified	EST2	Reverse transcriptase subunit of the telomerase holoenzyme, essential for telomerase core catalytic activity, involved in other aspects of telomerase assembly and function; mutations in human homolog are associated with aplastic anemia
YKR001C	1.31643	3.50924	5.67069	0.01	0.0540558	Verified	VPS1	Dynamin-like GTPase required for vacuolar sorting; also involved in actin cytoskeleton organization, late Golgi-retention of some proteins, regulating peroxisome biogenesis
YOR191W	1.31618	4.29699	8.86248	0.01	0.0583411	Verified	ULS1	RING finger protein involved in proteolytic control of sumoylated substrates; interacts with SUMO (Smt3p); member of the SWI/SNF family of DNA-dependent ATPases; plays a role in antagonizing silencing during mating-type switching
YKL209C	1.31575	3.3166	6.60851	0.01	0.01	Verified	STE6	Plasma membrane ATP-binding cassette (ABC) transporter required for the export of a-factor, catalyzes ATP hydrolysis coupled to a-factor transport; contains 12 transmembrane domains and two ATP binding domains; expressed only in MATa cells
YLR337C	1.31282	2.67875	6.09226	0.01	0.01	Verified	VRP1	Proline-rich actin-associated protein involved in cytoskeletal organization and cytokinesis; related to mammalian Wiskott-Aldrich syndrome protein (WASP)-interacting protein (WIP)
YDR457W	1.3107	2.7287	8.25829	0.01	0.01	Verified	TOM1	E3 ubiquitin ligase of the hect-domain class; has a role in mRNA export from the nucleus and may regulate transcriptional coactivators
YBR263W	1.31015	2.59828	5.83778	0.01	0.01	Verified	SHM1	Mitochondrial serine hydroxymethyltransferase, converts serine to glycine plus 5,10 methylenetetrahydrofolate; involved in generating precursors for purine, pyrimidine, amino acid, and lipid biosynthesis; reverse reaction generates serine
YOR304W	1.30945	2.59868	4.97986	0.01	0.01	Verified	ISW2	Member of the imitation-switch (ISWI) class of ATP-dependent chromatin remodeling complexes; ATPase component that, with Itc1p, forms a complex required for repression of a-specific genes, INO1, and early meiotic genes during mitotic growth
YIL129C	1.30617	3.81801	6.00284	0.01	0.0994992	Verified	TAO3	Component of the RAM signaling network that is involved in regulation of Ace2p activity and cellular morphogenesis, interacts with protein kinase Cbk1p and also with Kic1p
YOR354C	1.30592	4.03685	8.69477	0.01	0.0885933	Verified	MSC6	Protein of unknown function; mutant is defective in directing meiotic recombination events to homologous chromatids; the authentic, non-tagged protein is detected in highly purified mitochondria in high-throughput studies
YDR259C	1.30526	2.7945	6.51521	0.01	0.01	Verified	YAP6	Putative basic leucine zipper (bZIP) transcription factor; overexpression increases sodium and lithium tolerance; computational analysis suggests a role in regulation of expression of genes involved in carbohydrate metabolism
YGR233C	1.30011	3.74288	4.30272	0.01	0.0970488	Verified	PHO81	Cyclin-dependent kinase (CDK) inhibitor, regulates Pho80p-Pho85p and Pcl7p-Pho85p cyclin-CDK complexes in response to phosphate levels; inhibitory activity for Pho80p-Pho85p requires myo-D-inositol heptakisphosphate (IP7) generated by Vip1p
YCR102C	1.29995	2.86509	4.09596	0.01	0.01	Uncharacterized	YCR102C	Putative protein of unknown function; involved in copper metabolism; similar to C.carbonum toxD gene; YCR102C is not an essential gene
YKL010C	1.29993	4.00687	7.85377	0.01	0.0912308	Verified	UFD4	Ubiquitin-protein ligase (E3) that interacts with Rpt4p and Rpt6p, two subunits of the 19S particle of the 26S proteasome; cytoplasmic E3 involved in the degradation of ubiquitin fusion proteins
YJR039W	1.29929	3.6717	5.61364	0.01	0.0903673	Uncharacterized	YJR039W	Putative protein of unknown function; the authentic, non-tagged protein is detected in highly purified mitochondria in high-throughput studies
YMR257C	1.29713	3.02536	6.97635	0.01	0.01	Verified	PET111	Mitochondrial translational activator specific for the COX2 mRNA; located in the mitochondrial inner membrane
YLR176C	1.29598	3.65836	6.95998	0.01	0.0885668	Verified	RFX1	Major transcriptional repressor of DNA-damage-regulated genes, recruits repressors Tup1p and Cyc8p to their promoters; involved in DNA damage and replication checkpoint pathway; similar to a family of mammalian DNA binding RFX1-4 proteins
YOR291W	1.29455	2.87283	4.90262	0.01	0.01	Verified	YPK9	Vacuolar protein of unknown function; shares sequence similarity with the type V P-type ATPase Spf1p; null mutant is hypersensitive to manganese; homolog of human ATP13A2 (PARK9), mutations in which are associated with Parkinson disease 9
YDR425W	1.29267	2.78307	8.35953	0.01	0.01	Verified	SNX41	Sorting nexin, involved in the retrieval of late-Golgi SNAREs from the post-Golgi endosome to the trans-Golgi network; interacts with Snx4p
YNL204C	1.29251	3.19483	8.35319	0.01	0.01	Verified	SPS18	Protein of unknown function, contains a putative zinc-binding domain; expressed during sporulation
YOR233W	1.28836	3.36843	6.36054	0.01	0.01	Verified	KIN4	Serine/threonine protein kinase that inhibits the mitotic exit network (MEN) when the spindle position checkpoint is activated; localized asymmetrically to mother cell cortex, spindle pole body and bud neck
YHR102W	1.28832	3.43104	7.45679	0.01	0.0231763	Verified	KIC1	Protein kinase of the PAK/Ste20 kinase family, required for cell integrity possibly through regulating 1,6-beta-glucan levels in the wall; physically interacts with Cdc31p (centrin), which is a component of the spindle pole body
YML020W	1.28682	3.28353	6.52878	0.01	0.01	Uncharacterized	YML020W	Putative protein of unknown function
YBR069C	1.27953	2.62009	6.25852	0.01	0.01	Verified	TAT1	Amino acid transport protein for valine, leucine, isoleucine, and tyrosine, low-affinity tryptophan and histidine transporter; overexpression confers FK506 and FTY720 resistance
YKL061W	1.27275	4.38207	5.65929	0.01	0.0470948	Uncharacterized	YKL061W	Putative protein of unknown function; green fluorescent protein (GFP)-fusion protein localizes to the endosome
YJR036C	1.27268	3.67775	5.99909	0.01	0.0911238	Verified	HUL4	Protein with similarity to hect domain E3 ubiquitin-protein ligases, not essential for viability
YKL062W	1.27111	2.66467	6.75486	0.01	0.01	Verified	MSN4	Transcriptional activator related to Msn2p; activated in stress conditions, which results in translocation from the cytoplasm to the nucleus; binds DNA at stress response elements of responsive genes, inducing gene expression
YDR409W	1.27042	3.37031	8.38558	0.01	0.01	Verified	SIZ1	SUMO/Smt3 ligase that promotes the attachment of sumo (Smt3p; small ubiquitin-related modifier) to proteins; binds Ubc9p and may bind septins; specifically required for sumoylation of septins in vivo; localized to the septin ring
YGR186W	1.27019	3.48961	6.80297	0.01	0.0472381	Verified	TFG1	TFIIF (Transcription Factor II) largest subunit; involved in both transcription initiation and elongation of RNA polymerase II; homologous to human RAP74
YOL145C	1.27016	2.8469	6.86327	0.01	0.01	Verified	CTR9	Component of the Paf1p complex, which is a large complex that binds to and modulates the activity of RNA polymerase II and is required for expression of a subset of genes, including cyclin genes; contains TPR repeats
YFL033C	1.26902	3.84369	7.74636	0.01	0.0994429	Verified	RIM15	Glucose-repressible protein kinase involved in signal transduction during cell proliferation in response to nutrients, specifically the establishment of stationary phase; identified as a regulator of IME2; substrate of Pho80p-Pho85p kinase
YMR162C	1.26521	4.31384	6.00851	0.01	0.0561332	Verified	DNF3	Aminophospholipid translocase (flippase) that maintains membrane lipid asymmetry in post-Golgi secretory vesicles; localizes to the trans-Golgi network; likely involved in protein transport; type 4 P-type ATPase
YOR378W	1.26402	3.15954	6.34986	0.01	0.01	Uncharacterized	YOR378W	Putative protein of unknown function; belongs to the DHA2 family of drug:H+ antiporters; YOR378W is not an essential gene
YLL004W	1.26299	3.04204	9.80774	0.01	0.01	Verified	ORC3	Subunit of the origin recognition complex, which directs DNA replication by binding to replication origins and is also involved in transcriptional silencing
YKR064W	1.26116	3.6847	5.31848	0.01	0.0919482	Verified	OAF3	Zinc cluster protein; regulates transcription in response to oleate levels; the authentic, non-tagged protein is detected in highly purified mitochondria in high-throughput studies
YJL112W	1.26033	2.8675	3.656	0.01	0.01	Verified	MDV1	Peripheral protein of the cytosolic face of the mitochondrial outer membrane, required for mitochondrial fission; interacts with Fis1p and with the dynamin-related GTPase Dnm1p; contains WD repeats
YMR175W	1.25883	2.91218	4.6124	0.01	0.01	Verified	SIP18	Protein of unknown function whose expression is induced by osmotic stress
YGR041W	1.25672	2.66364	4.52295	0.01	0.01	Verified	BUD9	Protein involved in bud-site selection; diploid mutants display a unipolar budding pattern instead of the wild-type bipolar pattern, and bud at the distal pole
YLR419W	1.25652	3.61466	6.46455	0.01	0.0813143	Uncharacterized	YLR419W	Putative helicase with limited sequence similarity to human Rb protein; the authentic, non-tagged protein is detected in highly purified mitochondria in high-throughput studies; YLR419W is not an essential gene
YML030W	1.2552	3.17851	6.01759	0.01	0.01	Uncharacterized	YML030W	Putative protein of unknown function; GFP-fusion protein localizes to mitochondria; null mutant is viable
YIL048W	1.25516	3.28483	4.50838	0.01	0.01	Verified	NEO1	Putative aminophospholipid translocase (flippase) involved in endocytosis and vacuolar biogenesis; localizes to endosomes and the Golgi aparatus
YLR241W	1.25503	2.81921	4.53266	0.01	0.01	Uncharacterized	YLR241W	Putative protein of unknown function, may be involved in detoxification
YKL050C	1.25479	3.50611	7.175	0.01	0.0530077	Verified	YKL050C	Protein of unknown function; the YKL050W protein is a target of the SCFCdc4 ubiquitin ligase complex and YKL050W transcription is regulated by Azf1p
YLR343W	1.25466	3.43655	5.81913	0.01	0.0256893	Verified	GAS2	1,3-beta-glucanosyltransferase, involved with Gas4p in spore wall assembly; has similarity to Gas1p
YGR221C	1.252	2.574	4.05597	0.01	0.01	Verified	TOS2	Protein involved in localization of Cdc24p to the site of bud growth; may act as a membrane anchor; localizes to the bud neck and bud tip; potentially phosphorylated by Cdc28p
YJR149W	1.25119	3.42268	5.89435	0.01	0.0192576	Uncharacterized	YJR149W	Putative protein of unknown function; green fluorescent protein (GFP)-fusion protein localizes to the cytoplasm
YER075C	1.25078	3.93553	5.31183	0.01	0.0962623	Verified	PTP3	Phosphotyrosine-specific protein phosphatase involved in the inactivation of mitogen-activated protein kinase (MAPK) during osmolarity sensing; dephosporylates Hog1p MAPK and regulates its localization; localized to the cytoplasm
YDL154W	1.25066	4.27355	6.0135	0.01	0.0613875	Verified	MSH5	Protein of the MutS family, forms a dimer with Msh4p that facilitates crossovers between homologs during meiosis; msh5-Y823H mutation confers tolerance to DNA alkylating agents; homologs present in C. elegans and humans
YCR089W	1.25033	3.85391	7.8777	0.01	0.0993097	Verified	FIG2	Cell wall adhesin, expressed specifically during mating; may be involved in maintenance of cell wall integrity during mating
YGR217W	1.2468	3.47499	9.28558	0.01	0.0417671	Verified	CCH1	Voltage-gated high-affinity calcium channel involved in calcium influx in response to some environmental stresses as well as exposure to mating pheromones; interacts and co-localizes with Mid1p, suggesting Cch1p and Mid1p function together
YIR041W	1.24401	3.16582	3.44099	0.01	0.01	Uncharacterized	PAU15	Putative protein of unknown function
YKR038C	1.24243	2.84087	4.92527	0.01	0.01	Verified	KAE1	Putative glycoprotease proposed to be in transcription as a component of the EKC protein complex with Bud32p, Cgi121p, Pcc1p, and Gon7p; also identified as a component of the KEOPS protein complex
YGR089W	1.23942	3.89947	8.74877	0.01	0.0980141	Verified	NNF2	Protein that exhibits physical and genetic interactions with Rpb8p, which is a subunit of RNA polymerases I, II, and III; computational analysis of large-scale protein-protein interaction data suggests a role in chromosome segregation
YBL075C	1.23813	2.92961	8.16065	0.01	0.01	Verified	SSA3	ATPase involved in protein folding and the response to stress; plays a role in SRP-dependent cotranslational protein-membrane targeting and translocation; member of the heat shock protein 70 (HSP70) family; localized to the cytoplasm
YDL244W	1.23717	2.92654	4.83377	0.01	0.01	Verified	THI13	Protein involved in synthesis of the thiamine precursor hydroxymethylpyrimidine (HMP); member of a subtelomeric gene family including THI5, THI11, THI12, and THI13
YLL035W	1.23479	4.33608	4.39148	0.01	0.053202	Verified	GRC3	Protein of unknown function, required for cell growth and possibly involved in rRNA processing; mRNA is cell cycle regulated
YPL207W	1.23437	3.17919	4.32205	0.01	0.01	Verified	TYW1	Protein required for the synthesis of wybutosine, a modified guanosine found at the 3'-position adjacent to the anticodon of phenylalanine tRNA which supports reading frame maintenance by stabilizing codon-anticodon interactions
YER111C	1.23387	2.80216	8.23466	0.01	0.01	Verified	SWI4	DNA binding component of the SBF complex (Swi4p-Swi6p), a transcriptional activator that in concert with MBF (Mbp1-Swi6p) regulates late G1-specific transcription of targets including cyclins and genes required for DNA synthesis and repair
YMR325W	1.23259	3.7802	7.74438	0.01	0.0987912	Uncharacterized	YMR325W	Putative protein of unknown function
YDL211C	1.23221	3.04224	4.82448	0.01	0.01	Uncharacterized	YDL211C	Putative protein of unknown function; green fluorescent protein (GFP)-fusion protein localizes to the vacuole
YGR154C	1.23205	2.77875	5.6932	0.01	0.01	Verified	GTO1	Omega-class glutathione transferase; induced under oxidative stress; putative peroxisomal localization
YDR131C	1.2314	3.96643	7.06361	0.01	0.0943189	Uncharacterized	YDR131C	F-box protein, substrate-specific adaptor subunit that recruits substrates to a core ubiquitination complex
YPL168W	1.23054	2.55402	5.92784	0.01	0.01	Uncharacterized	YPL168W	Putative protein of unknown function; green fluorescent protein (GFP)-fusion protein localizes to the mitochondrion; expression may be cell cycle-regulated
YKL205W	1.2275	2.99621	10.0068	0.01	0.01	Verified	LOS1	Nuclear pore protein involved in nuclear export of pre-tRNA
YNL185C	1.22517	2.76775	3.61127	0.01	0.01	Verified	MRPL19	Mitochondrial ribosomal protein of the large subunit
YKL149C	1.22428	2.75005	3.59781	0.01	0.01	Verified	DBR1	RNA lariat debranching enzyme, involved in intron turnover; required for efficient Ty1 transposition
YDL199C	1.22418	3.01575	8.03669	0.01	0.01	Uncharacterized	YDL199C	Putative transporter, member of the sugar porter family
YBL017C	1.22286	2.84226	5.66238	0.01	0.01	Verified	PEP1	Type I transmembrane sorting receptor for multiple vacuolar hydrolases; cycles between the late-Golgi and prevacuolar endosome-like compartments
YFR019W	1.21932	3.45786	5.57699	0.01	0.0349115	Verified	FAB1	1-phosphatidylinositol-3-phosphate 5-kinase; vacuolar membrane kinase that generates phosphatidylinositol (3,5)P2, which is involved in vacuolar sorting and homeostasis
YGR098C	1.21691	3.98319	9.65387	0.01	0.0931096	Verified	ESP1	Separase, a caspase-like cysteine protease that promotes sister chromatid separation by mediating dissociation of the cohesin Scc1p from chromatin; inhibits protein phosphatase 2A-Cdc55p to promote mitotic exit; inhibited by Pds1p
YLR084C	1.21455	3.71953	7.26658	0.01	0.0953721	Verified	RAX2	N-glycosylated protein involved in the maintenance of bud site selection during bipolar budding; localization requires Rax1p
YBL061C	1.21431	3.41062	4.9141	0.01	0.0133847	Verified	SKT5	Activator of Chs3p (chitin synthase III), recruits Chs3p to the bud neck via interaction with Bni4p; has similarity to Shc1p, which activates Chs3p during sporulation
YGR138C	1.21038	2.66058	5.23645	0.01	0.01	Verified	TPO2	Polyamine transport protein specific for spermine; localizes to the plasma membrane; transcription of TPO2 is regulated by Haa1p; member of the major facilitator superfamily
YDR027C	1.20826	3.7236	6.84033	0.01	0.0956984	Verified	VPS54	Component of the GARP (Golgi-associated retrograde protein) complex, Vps51p-Vps52p-Vps53p-Vps54p, which is required for the recycling of proteins from endosomes to the late Golgi; potentially phosphorylated by Cdc28p
YOR377W	1.20716	3.011	5.75106	0.01	0.01	Verified	ATF1	Alcohol acetyltransferase with potential roles in lipid and sterol metabolism; responsible for the major part of volatile acetate ester production during fermentation
YDR184C	1.20684	2.74247	6.31514	0.01	0.01	Verified	ATC1	Nuclear protein, possibly involved in regulation of cation stress responses and/or in the establishment of bipolar budding pattern
YLR208W	1.20495	3.05649	4.2703	0.01	0.01	Verified	SEC13	Component of both the Nup84 nuclear pore sub-complex and of the COPII complex (Sar1p, Sec13p, Sec16p, Sec23p, Sec24p, Sec31p, Sfb2p, and Sfb3p) which is important for the formation of ER to Golgi transport vesicles
YJL039C	1.204	3.05714	5.38495	0.01	0.01	Verified	NUP192	Essential structural subunit of the nuclear pore complex (NPC), localizes to the nuclear periphery of nuclear pores, homologous to human p205
YGL014W	1.20346	3.36677	5.34402	0.01	0.01	Verified	PUF4	Member of the PUF protein family, which is defined by the presence of Pumilio homology domains that confer RNA binding activity; preferentially binds mRNAs encoding nucleolar ribosomal RNA-processing factors
YHR141C	1.20256	2.60643	4.31943	0.01	0.01	Verified	RPL42B	Protein component of the large (60S) ribosomal subunit, identical to Rpl42Ap and has similarity to rat L44; required for propagation of the killer toxin-encoding M1 double-stranded RNA satellite of the L-A double-stranded RNA virus
YOL164W	1.20183	2.77405	12.7967	0.01	0.01	Verified	BDS1	Bacterially-derived sulfatase required for use of alkyl- and aryl-sulfates as sulfur sources
YGL209W	1.19733	3.42774	6.1819	0.01	0.0216418	Verified	MIG2	Protein containing zinc fingers, involved in repression, along with Mig1p, of SUC2 (invertase) expression by high levels of glucose; binds to Mig1p-binding sites in SUC2 promoter
YGR246C	1.1965	2.6681	10.5634	0.01	0.01	Verified	BRF1	TFIIIB B-related factor, one of three subunits of RNA polymerase III transcription initiation factor TFIIIB, binds TFIIIC and TBP and recruits RNA pol III to promoters, amino-terminal half is homologous to TFIIB
YKR050W	1.19598	3.70837	6.53129	0.01	0.0943994	Verified	TRK2	Component of the Trk1p-Trk2p potassium transport system
YOR144C	1.19349	2.96262	7.25422	0.01	0.01	Verified	ELG1	Protein required for S phase progression and telomere homeostasis, forms an alternative replication factor C complex important for DNA replication and genome integrity; involved in homologous recombination-mediated DNA repair
YPL183C	1.19232	2.96834	4.42006	0.01	0.01	Verified	RTT10	Cytoplasmic protein with a role in regulation of Ty1 transposition
YMR190C	1.19103	4.49901	7.82383	0.01	0.031456	Verified	SGS1	Nucleolar DNA helicase of the RecQ family involved in maintenance of genome integrity, regulates chromosome synapsis and meiotic crossing over; has similarity to human BLM and WRN helicases implicated in Bloom and Werner syndromes
YOR168W	1.18934	2.6968	5.29276	0.01	0.01	Verified	GLN4	Glutamine tRNA synthetase, monomeric class I tRNA synthetase that catalyzes the specific glutaminylation of tRNA(Glu); N-terminal domain proposed to be involved in enzyme-tRNA interactions
YMR034C	1.18816	3.11001	5.75089	0.01	0.01	Uncharacterized	YMR034C	Putative transporter, member of the SLC10 carrier family; identified in a transposon mutagenesis screen as a gene involved in azole resistance; YMR034C is not an essential gene
YMR164C	1.18745	3.08336	6.98914	0.01	0.01	Verified	MSS11	Transcription factor involved in regulation of invasive growth and starch degradation; controls the activation of MUC1 and STA2 in response to nutritional signals
YHL035C	1.18738	3.5338	10.5077	0.01	0.0617689	Verified	VMR1	Protein of unknown function that may interact with ribosomes, based on co-purification experiments; member of the ATP-binding cassette (ABC) family; potential Cdc28p substrate; detected in purified mitochondria in high-throughput studies
YML118W	1.18705	3.02376	7.75614	0.01	0.01	Verified	NGL3	Putative endonuclease, has a domain similar to a magnesium-dependent endonuclease motif in mRNA deadenylase Ccr4p; similar to Ngl1p and Ngl2p
YJL209W	1.18604	3.14497	4.59672	0.01	0.01	Verified	CBP1	Mitochondrial protein that interacts with the 5'-untranslated region of the COB mRNA and has a role in its stability and translation; found in a complex at the inner membrane along with Pet309p
YBL067C	1.18592	3.69005	6.58194	0.01	0.0925495	Verified	UBP13	Putative ubiquitin carboxyl-terminal hydrolase, ubiquitin-specific protease that cleaves ubiquitin-protein fusions
YJR110W	1.18529	2.55066	3.1462	0.01	0.01	Verified	YMR1	Phosphatidylinositol 3-phosphate (PI3P) phosphatase; involved in various protein sorting pathways, including CVT targeting and endosome to vacuole transport; has similarity to the conserved myotubularin dual specificity phosphatase family
YLR398C	1.1848	3.43155	5.97707	0.01	0.0234104	Verified	SKI2	Putative RNA helicase, involved in exosome mediated 3' to 5' mRNA degradation and translation inhibition of non-poly(A) mRNAs; forms complex with Ski3p and Ski8p; required for repressing propagation of dsRNA viruses
YHL029C	1.18409	3.05249	4.3063	0.01	0.01	Uncharacterized	OCA5	Cytoplasmic protein required for replication of Brome mosaic virus in S. cerevisiae, which is a model system for studying replication of positive-strand RNA viruses in their natural hosts
YOL069W	1.18357	2.62703	4.74539	0.01	0.01	Verified	NUF2	Component of the evolutionarily conserved kinetochore-associated Ndc80 complex (Ndc80p-Nuf2p-Spc24p-Spc25p); involved in chromosome segregation, spindle checkpoint activity and kinetochore clustering
YGR175C	1.18355	3.00269	5.62581	0.01	0.01	Verified	ERG1	Squalene epoxidase, catalyzes the epoxidation of squalene to 2,3-oxidosqualene; plays an essential role in the ergosterol-biosynthesis pathway and is the specific target of the antifungal drug terbinafine
YNL005C	1.18159	2.81262	4.10847	0.01	0.01	Verified	MRP7	Mitochondrial ribosomal protein of the large subunit
YNL330C	1.18145	3.62628	4.56951	0.01	0.0834518	Verified	RPD3	Histone deacetylase; regulates transcription and silencing; plays a role in regulating Ty1 transposition
YOL063C	1.18099	2.70469	13.0008	0.01	0.01	Verified	CRT10	Protein involved in transcriptional regulation of RNR2 and RNR3; expression of the gene is induced by DNA damage and null mutations confer increased resistance to hydroxyurea; N-terminal region has a leucine repeat and a WD40 repeat
YIL122W	1.17999	3.40382	4.75468	0.01	0.01	Verified	POG1	Putative transcriptional activator that promotes recovery from pheromone induced arrest; inhibits both alpha-factor induced G1 arrest and repression of CLN1 and CLN2 via SCB/MCB promoter elements; potential Cdc28p substrate; SBF regulated
YPL126W	1.17974	3.81512	10.6112	0.01	0.0994794	Verified	NAN1	U3 snoRNP protein, component of the small (ribosomal) subunit (SSU) processosome containing U3 snoRNA; required for the biogenesis of18S rRNA
YDR201W	1.17729	3.33514	5.72797	0.01	0.01	Verified	SPC19	Essential subunit of the Dam1 complex (aka DASH complex), couples kinetochores to the force produced by MT depolymerization thereby aiding in chromosome segregation; also localized to nuclear side of spindle pole body
YGR231C	1.17551	2.68141	3.6212	0.01	0.01	Verified	PHB2	Subunit of the prohibitin complex (Phb1p-Phb2p), a 1.2 MDa ring-shaped inner mitochondrial membrane chaperone that stabilizes newly synthesized proteins; determinant of replicative life span; involved in mitochondrial segregation
YOR137C	1.17493	3.39991	5.98976	0.01	0.01	Verified	SIA1	Protein of unassigned function involved in activation of the Pma1p plasma membrane H+-ATPase by glucose
YIL031W	1.17423	2.55191	5.43692	0.01	0.01	Verified	ULP2	Peptidase that deconjugates Smt3/SUMO-1 peptides from proteins, plays a role in chromosome cohesion at centromeric regions and recovery from checkpoint arrest induced by DNA damage or DNA replication defects; potential Cdc28p substrate
YMR284W	1.17305	3.44754	4.02517	0.01	0.0305435	Verified	YKU70	Subunit of the telomeric Ku complex (Yku70p-Yku80p), involved in telomere length maintenance, structure and telomere position effect; relocates to sites of double-strand cleavage to promote nonhomologous end joining during DSB repair
YML036W	1.17219	3.07476	4.34337	0.01	0.01	Verified	CGI121	Protein involved in telomere uncapping and elongation as component of the KEOPS protein complex with Bud32p, Kae1p, Pcc1p, and Gon7p; also shown to be a component of the EKC protein complex; homolog of human CGI-121
YDR480W	1.17146	2.70374	3.99635	0.01	0.01	Verified	DIG2	Regulatory protein of unknown function, pheromone-inducible, involved in the regulation of mating-specific genes and the invasive growth pathway, required for MAP-kinase imposed repression, inhibits pheromone-responsive transcription
YHL047C	1.16962	3.6917	5.97872	0.01	0.0927293	Verified	ARN2	Transporter, member of the ARN family of transporters that specifically recognize siderophore-iron chelates; responsible for uptake of iron bound to the siderophore triacetylfusarinine C
YPR048W	1.16768	4.09024	5.99078	0.01	0.0832862	Verified	TAH18	Protein of unknown function; highly conserved across species and similar to human protein NDOR1; null mutant is inviable; allele is synthetically lethal with the pol3-13 allele of DNA polymerase delta
YGL227W	1.16711	3.27289	6.48339	0.01	0.01	Verified	VID30	Protein involved in proteasome-dependent catabolite degradation of fructose-1,6-bisphosphatase (FBPase); binds FBPase; shifts the balance of nitrogen metabolism toward glutamate production; localizes to the nucleus and the cytoplasm
YML027W	1.16688	2.81989	5.44881	0.01	0.01	Verified	YOX1	Homeodomain-containing transcriptional repressor, binds to Mcm1p and to early cell cycle boxes (ECBs) in the promoters of cell cycle-regulated genes expressed in M/G1 phase; expression is cell cycle-regulated; potential Cdc28p substrate
YPL016W	1.1665	3.46523	5.24893	0.01	0.037922	Verified	SWI1	Subunit of the SWI/SNF chromatin remodeling complex, which regulates transcription by remodeling chromosomes; required for transcription of many genes, including ADH1, ADH2, GAL1, HO, INO1 and SUC2; can become prion [SWI+]
YNL176C	1.16637	4.16199	8.90584	0.01	0.0752408	Uncharacterized	YNL176C	Cell cycle-regulated gene of unknown function, promoter bound by Fkh2p
YMR064W	1.16632	3.51509	4.50541	0.01	0.0559758	Verified	AEP1	Protein required for expression of the mitochondrial OLI1 gene encoding subunit 9 of F1-F0 ATP synthase
YDR139C_INT_1	1.16331	3.47172	7.83774	0.01	0.0404943	NA	YDR139C_INT_1	NA
YDR379W	1.16202	3.59339	4.87023	0.01	0.0769848	Verified	RGA2	GTPase-activating protein for the polarity-establishment protein Cdc42p; implicated in control of septin organization, pheromone response, and haploid invasive growth; regulated by Pho85p and Cdc28p
YML054C	1.16168	2.79517	4.25461	0.01	0.01	Verified	CYB2	Cytochrome b2 (L-lactate cytochrome-c oxidoreductase), component of the mitochondrial intermembrane space, required for lactate utilization; expression is repressed by glucose and anaerobic conditions
YLR148W	1.16066	4.0401	6.30595	0.01	0.088291	Verified	PEP3	Component of CORVET tethering complex; vacuolar peripheral membrane protein that promotes vesicular docking/fusion reactions in conjunction with SNARE proteins, required for vacuolar biogenesis
YMR250W	1.15968	2.60487	4.28848	0.01	0.01	Verified	GAD1	Glutamate decarboxylase, converts glutamate into gamma-aminobutyric acid (GABA) during glutamate catabolism; involved in response to oxidative stress
YJL081C	1.15848	2.8834	2.57359	0.01	0.01	Verified	ARP4	Nuclear actin-related protein involved in chromatin remodeling, component of chromatin-remodeling enzyme complexes
YJR052W	1.15718	3.41096	7.40559	0.01	0.0135504	Verified	RAD7	Protein that recognizes and binds damaged DNA in an ATP-dependent manner (with Rad16p) during nucleotide excision repair; subunit of Nucleotide Excision Repair Factor 4 (NEF4) and the Elongin-Cullin-Socs (ECS) ligase complex
YIL152W	1.15476	3.28586	4.95547	0.01	0.01	Uncharacterized	YIL152W	Putative protein of unknown function
YGR116W	1.15426	3.8787	5.9844	0.01	0.098741	Verified	SPT6	Transcription elongation factor required for the maintenance of chromatin structure during transcription in order to inhibit transcription from promoters within the coding region
YNL041C	1.15385	3.30756	4.05961	0.01	0.01	Verified	COG6	Component of the conserved oligomeric Golgi complex (Cog1p through Cog8p), a cytosolic tethering complex that functions in protein trafficking to mediate fusion of transport vesicles to Golgi compartments
YLR099C	1.15254	3.69563	6.8216	0.01	0.0931465	Verified	ICT1	Lysophosphatidic acid acyltransferase, responsible for enhanced phospholipid synthesis during organic solvent stress; null displays increased sensitivity to Calcofluor white; highly expressed during organic solvent stress
YCL050C	1.15233	2.63371	3.87131	0.01	0.01	Verified	APA1	Diadenosine 5',5''-P1,P4-tetraphosphate phosphorylase I (AP4A phosphorylase), involved in catabolism of bis(5'-nucleosidyl) tetraphosphates; has similarity to Apa2p
YDL116W	1.15181	2.90005	7.70725	0.01	0.01	Verified	NUP84	Subunit of the nuclear pore complex (NPC), forms a subcomplex with Nup85p, Nup120p, Nup145p-C, Sec13p, and Seh1p that plays a role in nuclear mRNA export and NPC biogenesis
YIL172C	1.1496	3.33947	6.97954	0.01	0.01	Uncharacterized	YIL172C	Putative protein of unknown function with similarity to glucosidases; green fluorescent protein (GFP)-fusion protein localizes to the cytoplasm
YOR073W	1.14857	2.84706	4.89811	0.01	0.01	Verified	SGO1	Component of the spindle checkpoint, involved in sensing lack of tension on mitotic chromosomes; protects centromeric Rec8p at meiosis I; required for accurate chromosomal segregation at meiosis II and for mitotic chromosome stability
YHR074W	1.14847	3.19545	6.72207	0.01	0.01	Verified	QNS1	Glutamine-dependent NAD(+) synthetase, essential for the formation of NAD(+) from nicotinic acid adenine dinucleotide
YGL176C	1.14673	2.68922	5.53175	0.01	0.01	Uncharacterized	YGL176C	Putative protein of unknown function; deletion mutant is viable and has no detectable phenotype
YPL153C	1.14609	2.90386	5.5356	0.01	0.01	Verified	RAD53	Protein kinase, required for cell-cycle arrest in response to DNA damage; activated by trans autophosphorylation when interacting with hyperphosphorylated Rad9p; also interacts with ARS1 and plays a role in initiation of DNA replication
YHR033W	1.14558	2.84091	6.01642	0.01	0.01	Uncharacterized	YHR033W	Putative protein of unknown function; epitope-tagged protein localizes to the cytoplasm
YNL329C	1.14419	3.20928	6.78098	0.01	0.01	Verified	PEX6	AAA-peroxin that heterodimerizes with AAA-peroxin Pex1p and participates in the recycling of peroxisomal signal receptor Pex5p from the peroxisomal membrane to the cystosol
YER157W	1.14148	4.04857	7.89936	0.01	0.0874902	Verified	COG3	Essential component of the conserved oligomeric Golgi complex (Cog1p through Cog8p), a cytosolic tethering complex that functions in protein trafficking to mediate fusion of transport vesicles to Golgi compartments
YOL149W	1.14135	2.87242	3.38865	0.01	0.01	Verified	DCP1	Subunit of the Dcp1p-Dcp2p decapping enzyme complex, which removes the 5' cap structure from mRNAs prior to their degradation; enhances the activity of catalytic subunit Dcp2p; regulated by DEAD box protein Dhh1p
YPR134W	1.13881	2.95395	5.72603	0.01	0.01	Verified	MSS18	Nuclear encoded protein needed for efficient splicing of mitochondrial COX1 aI5beta intron; mss18 mutations block cleavage of 5' exon - intron junction; phenotype of intronless strain suggests additional functions
YBR276C	1.13749	2.75647	5.05324	0.01	0.01	Verified	PPS1	Protein phosphatase with specificity for serine, threonine, and tyrosine residues; has a role in the DNA synthesis phase of the cell cycle
YBR162C	1.13651	2.73333	5.10137	0.01	0.01	Verified	TOS1	Covalently-bound cell wall protein of unknown function; identified as a cell cycle regulated SBF target gene; deletion mutants are highly resistant to treatment with beta-1,3-glucanase; has sequence similarity to YJL171C
YML057W	1.13574	3.57485	5.60276	0.01	0.0727564	Verified	CMP2	Calcineurin A; one isoform (the other is CNA1) of the catalytic subunit of calcineurin, a Ca++/calmodulin-regulated protein phosphatase which regulates Crz1p (a stress-response transcription factor), the other calcineurin subunit is CNB1
YBR038W	1.13479	2.88462	5.65393	0.01	0.01	Verified	CHS2	Chitin synthase II, requires activation from zymogenic form in order to catalyze the transfer of N-acetylglucosamine (GlcNAc) to chitin; required for the synthesis of chitin in the primary septum during cytokinesis
YNL008C	1.13463	2.7707	5.15383	0.01	0.01	Verified	ASI3	Putative integral membrane E3 ubiquitin ligase; acts with Asi1p and Asi2p to ensure the fidelity of SPS-sensor signalling by maintaining the dormant repressed state of gene expression in the absence of inducing signals
YDR180W	1.13229	3.89414	6.6152	0.01	0.098221	Verified	SCC2	Subunit of cohesin loading factor (Scc2p-Scc4p), a complex required for loading of cohesin complexes onto chromosomes; involved in establishing sister chromatid cohesion during DSB repair via histone H2AX; evolutionarily-conserved adherin
YBR184W	1.13156	3.07905	4.97129	0.01	0.01	Uncharacterized	YBR184W	Putative protein of unknown function; YBR184W is not an essential gene
YER176W	1.13108	3.63498	6.32458	0.01	0.0849504	Verified	ECM32	DNA dependent ATPase/DNA helicase belonging to the Dna2p- and Nam7p-like family of helicases that is involved in modulating translation termination; interacts with the translation termination factors, localized to polysomes
YBR028C	1.13073	2.88153	4.00985	0.01	0.01	Uncharacterized	YBR028C	Putative protein kinase, possible substrate of cAMP-dependent protein kinase (PKA)
YOR324C	1.12918	3.01754	5.39927	0.01	0.01	Verified	FRT1	Tail-anchored endoplasmic reticulum membrane protein that is a substrate of the phosphatase calcineurin, interacts with homolog Frt2p, promotes cell growth in conditions of high Na+, alkaline pH, and cell wall stress
YPL216W	1.12883	3.3164	9.74948	0.01	0.01	Uncharacterized	YPL216W	Putative protein of unknown function; YPL216W is not an essential gene
YCR067C	1.12681	3.35763	6.22649	0.01	0.01	Verified	SED4	Integral endoplasmic reticulum membrane protein, functions as a positive regulator of Sar1p probably through inhibition of GTPase activation by Sec23p; binds Sec16p, participates in vesicle formation, similar to Sec12p
YLR138W	1.12569	3.37204	5.20536	0.01	0.01	Verified	NHA1	Na+/H+ antiporter involved in sodium and potassium efflux through the plasma membrane; required for alkali cation tolerance at acidic pH
YHR158C	1.125	3.81036	8.18512	0.01	0.0994351	Verified	KEL1	Protein required for proper cell fusion and cell morphology; functions in a complex with Kel2p to negatively regulate mitotic exit, interacts with Tem1p and Lte1p; localizes to regions of polarized growth; potential Cdc28p substrate
YKR031C	1.12465	3.53134	5.00428	0.01	0.0610351	Verified	SPO14	Phospholipase D, catalyzes the hydrolysis of phosphatidylcholine, producing choline and phosphatidic acid; involved in Sec14p-independent secretion; required for meiosis and spore formation; differently regulated in secretion and meiosis
YDR539W	1.12426	2.71876	4.82058	0.01	0.01	Uncharacterized	YDR539W	Putative protein of unknown function; green fluorescent protein (GFP)-fusion protein localizes to the cytoplasm; YDR539W is not an essential gene; homolog of E. coli UbiD
YMR189W	1.12413	2.7412	8.29218	0.01	0.01	Verified	GCV2	P subunit of the mitochondrial glycine decarboxylase complex, required for the catabolism of glycine to 5,10-methylene-THF; expression is regulated by levels of 5,10-methylene-THF in the cytoplasm
YKL151C	1.12385	3.23589	6.59864	0.01	0.01	Uncharacterized	YKL151C	Putative protein of unknown function; YKL151C promoter contains STREs (stress response elements) and expression is induced by heat shock or methyl methanesulfonate; green fluorescent protein (GFP)-fusion protein localizes to the cytoplasm
YGL062W	1.12362	3.36249	5.28845	0.01	0.01	Verified	PYC1	Pyruvate carboxylase isoform, cytoplasmic enzyme that converts pyruvate to oxaloacetate; highly similar to isoform Pyc2p but differentially regulated; mutations in the human homolog are associated with lactic acidosis
YJR136C	1.12338	2.95075	5.34952	0.01	0.01	Verified	TTI2	Putative protein of unknown function; subunit of the ASTRA complex which is part of the chromatin remodeling machinery; similar to S. pombe Tti2p; may interact with Rsm23p; GFP-fusion protein localizes to the cytoplasm
YMR247C	1.12201	4.19524	10.8501	0.01	0.0712529	Verified	RKR1	Nuclear RING domain protein with functional connections to chromatin modification; may interact with ribosomes, based on co-purification experiments; YMR247C is not an essential gene
YLR087C	1.1214	3.34697	3.94169	0.01	0.01	Verified	CSF1	Protein required for fermentation at low temperature; the authentic, non-tagged protein is detected in highly purified mitochondria in high-throughput studies
YHR207C	1.12099	3.38217	3.30292	0.01	0.01	Verified	SET5	Zinc-finger protein of unknown function, contains one canonical and two unusual fingers in unusual arrangements; deletion enhances replication of positive-strand RNA virus
YMR098C	1.12098	3.01503	3.89228	0.01	0.01	Verified	ATP25	Mitochondrial protein required for the stability of Oli1p (Atp9p) mRNA and for the Oli1p ring formation; YMR098C is not an essential gene
YHL026C	1.11956	2.8699	5.06096	0.01	0.01	Uncharacterized	YHL026C	Putative protein of unknown function; YHL026C is not an essential gene; in 2005 the start site was moved 141 nt upstream (see Locus History)
YBR228W	1.11817	3.12995	4.54967	0.01	0.01	Verified	SLX1	Subunit of a complex, with Slx4p, that hydrolyzes 5' branches from duplex DNA in response to stalled or converging replication forks; function overlaps with that of Sgs1p-Top3p
YPR055W	1.11295	2.62326	8.07247	0.01	0.01	Verified	SEC8	Essential 121kDa subunit of the exocyst complex (Sec3p, Sec5p, Sec6p, Sec8p, Sec10p, Sec15p, Exo70p, and Exo84p), which has the essential function of mediating polarized targeting of secretory vesicles to active sites of exocytosis
YOR290C	1.11293	3.98545	5.0185	0.01	0.092939	Verified	SNF2	Catalytic subunit of the SWI/SNF chromatin remodeling complex involved in transcriptional regulation; contains DNA-stimulated ATPase activity; functions interdependently in transcriptional activation with Snf5p and Snf6p
YLR131C	1.11261	2.7648	4.46112	0.01	0.01	Verified	ACE2	Transcription factor that activates expression of early G1-specific genes, localizes to daughter cell nuclei after cytokinesis and delays G1 progression in daughters, localization is regulated by phosphorylation; potential Cdc28p substrate
YNR059W	1.11246	3.58572	7.35981	0.01	0.0752878	Verified	MNT4	Putative alpha-1,3-mannosyltransferase, not required for protein O-glycosylation
YKL014C	1.1121	3.51542	6.253	0.01	0.0560803	Verified	URB1	Nucleolar protein required for the normal accumulation of 25S and 5.8S rRNAs, associated with the 27SA2 pre-ribosomal particle; proposed to be involved in the biogenesis of the 60S ribosomal subunit
YNL054W	1.11189	3.00782	6.3092	0.01	0.01	Verified	VAC7	Integral vacuolar membrane protein involved in vacuole inheritance and morphology; activates Fab1p kinase activity under basal conditions and also after hyperosmotic shock
YJL061W	1.11149	3.30556	6.30274	0.01	0.01	Verified	NUP82	Nucleoporin, subunit of the nuclear pore complex (NPC); forms a subcomplex with Nup159p and Nsp1p, interacts with Nup116p and is required for proper localization of Nup116p in the NPC
YDR160W	1.1097	2.77021	4.94197	0.01	0.01	Verified	SSY1	Component of the SPS plasma membrane amino acid sensor system (Ssy1p-Ptr3p-Ssy5p), which senses external amino acid concentration and transmits intracellular signals that result in regulation of expression of amino acid permease genes
YGL255W	1.1087	2.77538	5.28115	0.01	0.01	Verified	ZRT1	High-affinity zinc transporter of the plasma membrane, responsible for the majority of zinc uptake; transcription is induced under low-zinc conditions by the Zap1p transcription factor
YMR044W	1.1083	2.88958	4.05669	0.01	0.01	Verified	IOC4	Member of a complex (Isw1b) with Isw1p and Ioc2p that exhibits nucleosome-stimulated ATPase activity and acts within coding regions to coordinate transcription elongation with termination and processing, contains a PWWP motif
YPR095C	1.10715	3.4747	5.61271	0.01	0.0416553	Verified	SYT1	Guanine nucleotide exchange factor (GEF) for Arf proteins; involved in vesicular transport; suppressor of ypt3 mutations; member of the Sec7-domain family
YPR164W	1.10606	3.94624	5.83405	0.01	0.0956324	Verified	MMS1	Protein that acts with Mms22p in a repair pathway that may be involved in resolving replication intermediates or preventing the damage caused by blocked replication forks; implicated in regulation of Ty1 transposition
YIR012W	1.10583	2.60797	4.11929	0.01	0.01	Verified	SQT1	Essential protein involved in a late step of 60S ribosomal subunit assembly or modification; contains multiple WD repeats; interacts with Qsr1p in a two-hybrid assay
YFR022W	1.10533	2.61413	6.13437	0.01	0.01	Verified	ROG3	Protein that binds the ubiquitin ligase Rsp5p via its 2 PY motifs; has similarity to Rod1p; mutation suppresses the temperature sensitivity of an mck1 rim11 double mutant; proposed to regulate the endocytosis of plasma membrane proteins
YLR357W	1.10503	3.51876	5.56748	0.01	0.0571531	Verified	RSC2	Component of the RSC chromatin remodeling complex; required for expression of mid-late sporulation-specific genes; involved in telomere maintenance
YMR280C	1.10353	3.02203	6.67557	0.01	0.01	Verified	CAT8	Zinc cluster transcriptional activator necessary for derepression of a variety of genes under non-fermentative growth conditions, active after diauxic shift, binds carbon source responsive elements
YKL138C	1.10164	2.74829	3.81451	0.01	0.01	Verified	MRPL31	Mitochondrial ribosomal protein of the large subunit
YCR073C	1.0995	3.00724	10.4376	0.01	0.01	Verified	SSK22	MAP kinase kinase kinase of the HOG1 mitogen-activated signaling pathway; functionally redundant with, and homologous to, Ssk2p; interacts with and is activated by Ssk1p; phosphorylates Pbs2p
YLR222C	1.09897	2.77325	4.87893	0.01	0.01	Verified	UTP13	Nucleolar protein, component of the small subunit (SSU) processome containing the U3 snoRNA that is involved in processing of pre-18S rRNA
YIR002C	1.09885	3.35081	7.03774	0.01	0.01	Verified	MPH1	Member of the DEAH family of helicases, functions in an error-free DNA damage bypass pathway that involves homologous recombination, binds to flap DNA and stimulates activity of Rad27p and Dna2p; mutations confer a mutator phenotype
YKL048C	1.09618	3.05173	5.00445	0.01	0.01	Verified	ELM1	Serine/threonine protein kinase that regulates cellular morphogenesis, septin behavior, and cytokinesis; required for the regulation of other kinases; forms part of the bud neck ring
YDR103W	1.09539	2.97823	5.08605	0.01	0.01	Verified	STE5	Pheromone-response scaffold protein; binds kinases Ste11p, Ste7p, and Fus3p to form a MAPK cascade complex that interacts with the plasma membrane and Ste4p-Ste18p; modulates the sensitivity of Fus3p to pheromone gradient
YIL030C	1.0953	2.99968	6.24094	0.01	0.01	Verified	SSM4	Ubiquitin-protein ligase of the ER/nuclear envelope, required for degradation of Alpha2p and other proteins containing a Deg1 degradation signal; ssm4 mutation suppresses mRNA instability caused by an rna14 mutation
YPL007C	1.09518	3.47772	4.69003	0.01	0.0428168	Verified	TFC8	One of six subunits of RNA polymerase III transcription initiation factor complex (TFIIIC); part of TFIIIC TauB domain that binds BoxB promoter sites of tRNA and other genes; linker between TauB and TauA domains; human homolog is TFIIIC-90
YML059C	1.09497	3.23439	4.37173	0.01	0.01	Verified	NTE1	Serine esterase that deacylates exogenous lysophospholipids, homolog of human neuropathy target esterase (NTE); mammalian NTE1 deacylates phosphatidylcholine to glycerophosphocholine
YNR013C	1.09485	2.90724	4.59385	0.01	0.01	Verified	PHO91	Low-affinity phosphate transporter of the vacuolar membrane; deletion of pho84, pho87, pho89, pho90, and pho91 causes synthetic lethality; transcription independent of Pi and Pho4p activity; overexpression results in vigorous growth
YDR395W	1.09341	3.53462	4.74332	0.01	0.0620114	Verified	SXM1	Nuclear transport factor (karyopherin) involved in protein transport between the cytoplasm and nucleoplasm; similar to Nmd5p, Cse1p, Lph2p, and the human cellular apoptosis susceptibility protein, CAS1
YPR057W	1.09033	2.72985	5.74032	0.01	0.01	Verified	BRR1	snRNP protein component of spliceosomal snRNPs, required for pre-mRNA splicing and snRNP biogenesis; in null mutant newly-synthesized snRNAs are destabilized and 3'-end processing is slowed
YLL051C	1.08915	3.70223	10.5506	0.01	0.093815	Verified	FRE6	Putative ferric reductase with similarity to Fre2p; expression induced by low iron levels
YCR054C	1.08887	3.20463	3.98339	0.01	0.01	Verified	CTR86	Essential protein of unknown function; upstream region contains a Gcn4p responsive site suggesting a possible role in amino acid biosynthesis
YNL225C	1.08823	2.81527	6.93216	0.01	0.01	Verified	CNM67	Component of the spindle pole body outer plaque; required for spindle orientation and mitotic nuclear migration
YOR005C	1.08807	4.37882	5.0143	0.01	0.0475277	Verified	DNL4	DNA ligase required for nonhomologous end-joining (NHEJ), forms stable heterodimer with required cofactor Lif1p, interacts with Nej1p; involved in meiosis, not essential for vegetative growth
YJL221C	1.08805	3.33017	6.17557	0.01	0.01	Verified	FSP2	Protein of unknown function, expression is induced during nitrogen limitation
YGL139W	1.08717	2.95921	4.84619	0.01	0.01	Verified	FLC3	Putative FAD transporter, similar to Flc1p and Flc2p; localized to the ER
YBL004W	1.08525	2.63393	6.05172	0.01	0.01	Verified	UTP20	Component of the small-subunit (SSU) processome, which is involved in the biogenesis of the 18S rRNA
YLR256W	1.08361	3.59451	6.89363	0.01	0.0772279	Verified	HAP1	Zinc finger transcription factor involved in the complex regulation of gene expression in response to levels of heme and oxygen; the S288C sequence differs from other strain backgrounds due to a Ty1 insertion in the carboxy terminus
YOR317W	1.0833	2.98681	5.66274	0.01	0.01	Verified	FAA1	Long chain fatty acyl-CoA synthetase with a preference for C12:0-C16:0 fatty acids; involved in the activation of imported fatty acids; localized to both lipid particles and mitochondrial outer membrane; essential for stationary phase
YPL085W	1.08113	3.74129	6.20468	0.01	0.09695	Verified	SEC16	COPII vesicle coat protein required for ER transport vesicle budding and autophagosome formation; Sec16p is bound to the periphery of ER membranes and may act to stabilize initial COPII complexes; interacts with Sec23p, Sec24p and Sec31p
YNL163C	1.08096	3.24872	5.35567	0.01	0.01	Verified	RIA1	Cytoplasmic GTPase involved in biogenesis of the 60S ribosome; has similarity to translation elongation factor 2 (Eft1p and Eft2p)
YNR067C	1.08021	3.17663	5.23728	0.01	0.01	Verified	DSE4	Daughter cell-specific secreted protein with similarity to glucanases, degrades cell wall from the daughter side causing daughter to separate from mother
YGL229C	1.0783	3.68465	12.105	0.01	0.0919416	Verified	SAP4	Protein required for function of the Sit4p protein phosphatase, member of a family of similar proteins that form complexes with Sit4p, including Sap155p, Sap185p, and Sap190p
YEL065W	1.07704	3.12358	4.22615	0.01	0.01	Verified	SIT1	Ferrioxamine B transporter, member of the ARN family of transporters that specifically recognize siderophore-iron chelates; transcription is induced during iron deprivation and diauxic shift; potentially phosphorylated by Cdc28p
YDR206W	1.07618	3.66703	6.51617	0.01	0.0897577	Verified	EBS1	Protein involved in inhibition of translation and nonsense-mediated decay; interacts with cap binding protein Cdc33p and with Nam7p; localizes to P-bodies upon glucose starvation; mRNA abundance regulated by mRNA decay factors
YGL085W	1.07534	3.1245	4.65183	0.01	0.01	Uncharacterized	YGL085W	Putative protein of unknown function, has homology to Staphylococcus aureus nuclease; green fluorescent protein (GFP)-fusion protein localizes to mitochondria and is induced in response to the DNA-damaging agent MMS
YML042W	1.07524	2.96522	4.49125	0.01	0.01	Verified	CAT2	Carnitine acetyl-CoA transferase present in both mitochondria and peroxisomes, transfers activated acetyl groups to carnitine to form acetylcarnitine which can be shuttled across membranes
YDR372C	1.07464	3.14587	6.26051	0.01	0.01	Verified	VPS74	Protein required for Golgi localization of glycosyltransferases; binds the cytosolic domains of Golgi glycosyltransferases; functions as a heterotetramer
YNL238W	1.07462	3.56074	6.37454	0.01	0.0692372	Verified	KEX2	Subtilisin-like protease (proprotein convertase), a calcium-dependent serine protease involved in the activation of proproteins of the secretory pathway
YPR003C	1.07358	2.96617	6.34685	0.01	0.01	Uncharacterized	YPR003C	Putative sulfate permease; physically interacts with Hsp82p; green fluorescent protein (GFP)-fusion protein localizes to the ER; YPR003C is not an essential gene
YJR040W	1.07237	3.17419	4.15232	0.01	0.01	Verified	GEF1	Voltage-gated chloride channel localized to the golgi, the endosomal system, and plasma membrane, and involved in cation homeostasis; highly homologous to vertebrate voltage-gated chloride channels
YOL144W	1.07133	3.37854	4.48133	0.01	0.01	Verified	NOP8	Nucleolar protein required for 60S ribosomal subunit biogenesis
YIL151C	1.06985	3.18198	6.18254	0.01	0.01	Uncharacterized	YIL151C	Putative protein of unknown function, predicted to contain a PINc domain
YKR078W	1.06883	2.92439	4.34097	0.01	0.01	Verified	YKR078W	Cytoplasmic protein of unknown function, has similarity to Vps5p; potential Cdc28p substrate; contains a Phox homology (PX) domain and specifically binds phosphatidylinositol 3-phosphate (PtdIns-3-P)
YLR070C	1.06836	3.19631	7.27193	0.01	0.01	Verified	XYL2	Xylitol dehydrogenase, converts xylitol to D-xylulose; expression induced by xylose, even though this pentose sugar is not well utilized by S. cerevisiae; null mutant has cell wall defect
YPR193C	1.06824	2.64333	5.62648	0.01	0.01	Verified	HPA2	Tetrameric histone acetyltransferase with similarity to Gcn5p, Hat1p, Elp3p, and Hpa3p; acetylates histones H3 and H4 in vitro and exhibits autoacetylation activity
YAL015C	1.06744	3.26176	3.97176	0.01	0.01	Verified	NTG1	DNA N-glycosylase and apurinic/apyrimidinic (AP) lyase involved in base excision repair; distribution between nucleus and mitochondrion varies according to which compartment is under oxidative stress and is also sumoylation-dependent
YDR028C	1.06732	2.77659	6.41161	0.01	0.01	Verified	REG1	Regulatory subunit of type 1 protein phosphatase Glc7p, involved in negative regulation of glucose-repressible genes
YPR025C	1.06682	3.57338	5.14782	0.01	0.0724016	Verified	CCL1	Cyclin associated with protein kinase Kin28p, which is the TFIIH-associated carboxy-terminal domain (CTD) kinase involved in transcription initiation at RNA polymerase II promoters
YML035C	1.0667	2.84742	4.47445	0.01	0.01	Verified	AMD1	AMP deaminase, tetrameric enzyme that catalyzes the deamination of AMP to form IMP and ammonia; may be involved in regulation of intracellular adenine nucleotide pools
YHL039W	1.06591	2.73801	5.19406	0.01	0.01	Uncharacterized	YHL039W	Putative protein of unknown function; green fluorescent protein (GFP)-fusion protein localizes to the cytoplasm
YMR305C	1.06543	3.00678	5.03395	0.01	0.01	Verified	SCW10	Cell wall protein with similarity to glucanases; may play a role in conjugation during mating based on mutant phenotype and its regulation by Ste12p
YAR019C	1.06475	3.91365	6.51939	0.01	0.0973959	Verified	CDC15	Protein kinase of the Mitotic Exit Network that is localized to the spindle pole bodies at late anaphase; promotes mitotic exit by directly switching on the kinase activity of Dbf2p; required for spindle disassembly after meiosis II
YIL075C	1.06427	2.73327	4.86033	0.01	0.01	Verified	RPN2	Subunit of the 26S proteasome, substrate of the N-acetyltransferase Nat1p
YNR011C	1.06372	3.31146	4.27796	0.01	0.01	Verified	PRP2	RNA-dependent ATPase in the DEAH-box family, required for activation of the spliceosome before the first transesterification step in RNA splicing
YNR023W	1.06315	3.76994	7.98991	0.01	0.0984215	Verified	SNF12	73 kDa subunit of the SWI/SNF chromatin remodeling complex involved in transcriptional regulation; homolog of Rsc6p subunit of the RSC chromatin remodeling complex; deletion mutants are temperature-sensitive
YJL111W	1.0629	3.16538	6.53072	0.01	0.01	Verified	CCT7	Subunit of the cytosolic chaperonin Cct ring complex, related to Tcp1p, required for the assembly of actin and tubulins in vivo
YBR175W	1.06226	2.73664	6.63919	0.01	0.01	Verified	SWD3	Essential subunit of the COMPASS (Set1C) complex, which methylates histone H3 on lysine 4 and is required in transcriptional silencing near telomeres; WD40 beta propeller superfamily member and ortholog of mammalian WDR5
YOR346W	1.06219	2.5722	3.13022	0.01	0.01	Verified	REV1	Deoxycytidyl transferase, forms a complex with the subunits of DNA polymerase zeta, Rev3p and Rev7p; involved in repair of abasic sites in damaged DNA
YPR104C	1.06093	2.63894	4.23927	0.01	0.01	Verified	FHL1	Transcriptional activator with similarity to DNA-binding domain of Drosophila forkhead but unable to bind DNA in vitro; required for rRNA processing; isolated as a suppressor of splicing factor prp4
YLL040C	1.05935	3.93544	8.24194	0.01	0.0962673	Verified	VPS13	Protein of unknown function; heterooligomeric or homooligomeric complex; peripherally associated with membranes; homologous to human COH1; involved in sporulation, vacuolar protein sorting and protein-Golgi retention
YNL007C	1.05932	2.79813	4.76362	0.01	0.01	Verified	SIS1	Type II HSP40 co-chaperone that interacts with the HSP70 protein Ssa1p; not functionally redundant with Ydj1p due to due to substrate specificity; shares similarity with bacterial DnaJ proteins
YJL082W	1.05841	3.15504	4.48891	0.01	0.01	Verified	IML2	Protein of unknown function; the authentic, non-tagged protein is detected in highly purified mitochondria in high-throughput studies
YDR166C	1.05717	2.81038	4.22841	0.01	0.01	Verified	SEC5	Essential 107kDa subunit of the exocyst complex (Sec3p, Sec5p, Sec6p, Sec8p, Sec10p, Sec15p, Exo70p, and Exo84p), which has the essential function of mediating polarized targeting of secretory vesicles to active sites of exocytosis
YMR128W	1.05712	2.80977	6.87431	0.01	0.01	Verified	ECM16	Essential DEAH-box ATP-dependent RNA helicase specific to the U3 snoRNP, predominantly nucleolar in distribution, required for 18S rRNA synthesis
YDR047W	1.05711	3.11507	5.15888	0.01	0.01	Verified	HEM12	Uroporphyrinogen decarboxylase, catalyzes the fifth step in the heme biosynthetic pathway; localizes to both the cytoplasm and nucleus; activity inhibited by Cu2+, Zn2+, Fe2+, Fe3+ and sulfhydryl-specific reagents
YHR196W	1.05706	3.6729	7.18178	0.01	0.0905213	Verified	UTP9	Nucleolar protein, component of the small subunit (SSU) processome containing the U3 snoRNA that is involved in processing of pre-18S rRNA
YBL019W	1.05644	3.32806	6.03332	0.01	0.01	Verified	APN2	Class II abasic (AP) endonuclease involved in repair of DNA damage; homolog of human HAP1 and E. coli exoIII
YNL047C	1.05626	3.61079	4.06607	0.01	0.0805661	Verified	SLM2	Phosphoinositide PI4,5P(2) binding protein, forms a complex with Slm1p; acts downstream of Mss4p in a pathway regulating actin cytoskeleton organization in response to stress; phosphorylated by the TORC2 complex
YML038C	1.05617	2.80499	4.8116	0.01	0.01	Verified	YMD8	Putative nucleotide sugar transporter, has similarity to Vrg4p
YDR334W	1.05601	4.32518	7.39655	0.01	0.0546398	Verified	SWR1	Swi2/Snf2-related ATPase that is the structural component of the SWR1 complex, which exchanges histone variant H2AZ (Htz1p) for chromatin-bound histone H2A
YDL149W	1.05549	3.9853	4.47878	0.01	0.0929502	Verified	ATG9	Transmembrane protein involved in forming Cvt and autophagic vesicles; cycles between the phagophore assembly site (PAS) and other cytosolic punctate structures, not found in autophagosomes; may be involved in membrane delivery to the PAS
YKR063C	1.05539	2.96214	4.57845	0.01	0.01	Verified	LAS1	Essential nuclear protein possibly involved in bud formation and morphogenesis; mutants require the SSD1-v allele for viability
YMR070W	1.05451	3.3801	4.50709	0.01	0.01	Verified	MOT3	Nuclear transcription factor with two Cys2-His2 zinc fingers; involved in repression of a subset of hypoxic genes by Rox1p, repression of several DAN/TIR genes during aerobic growth, and repression of ergosterol biosynthetic genes
YKL170W	1.05365	2.61346	3.63229	0.01	0.01	Verified	MRPL38	Mitochondrial ribosomal protein of the large subunit; appears as two protein spots (YmL34 and YmL38) on two-dimensional SDS gels
YNR006W	1.05213	3.16107	5.03231	0.01	0.01	Verified	VPS27	Endosomal protein that forms a complex with Hse1p; required for recycling Golgi proteins, forming lumenal membranes and sorting ubiquitinated proteins destined for degradation; has Ubiquitin Interaction Motifs which bind ubiquitin (Ubi4p)
YOR092W	1.05172	2.99356	6.26136	0.01	0.01	Verified	ECM3	Non-essential protein of unknown function; involved in signal transduction and the genotoxic response; induced rapidly in response to treatment with 8-methoxypsoralen and UVA irradiation
YDR023W	1.0509	3.40518	5.46126	0.01	0.0106474	Verified	SES1	Cytosolic seryl-tRNA synthetase, class II aminoacyl-tRNA synthetase that aminoacylates tRNA(Ser), displays tRNA-dependent amino acid recognition which enhances discrimination of the serine substrate, interacts with peroxin Pex21p
YKL027W	1.0508	2.94426	7.00654	0.01	0.01	Verified	YKL027W	Protein of unknown function, localized to the mitochondrial outer membrane
YFR046C	1.04909	3.4417	4.61857	0.01	0.0279907	Verified	CNN1	Kinetochore protein of unknown function; associated with the essential kinetochore proteins Nnf1p and Spc24p; phosphorylated by both Clb5-Cdk1 and, to a lesser extent, Clb2-Cdk1.
YML097C	1.0489	2.58576	3.57619	0.01	0.01	Verified	VPS9	A guanine nucleotide exchange factor involved in vesicle-mediated vacuolar protein transport; specifically stimulates the intrinsic guanine nucleotide exchange activity of Vps21p/Rab5: similar to mammalian ras inhibitors; binds ubiquitin
YLR143W	1.0474	3.38279	5.78414	0.01	0.01	Uncharacterized	YLR143W	Putative protein of unknown function; green fluorescent protein (GFP)-tagged protein localizes to the cytoplasm; YLR143W is not an essential gene
YHR121W	1.04667	3.29135	4.8644	0.01	0.01	Verified	LSM12	Protein of unknown function that may function in RNA processing; interacts with Pbp1p and Pbp4p and associates with ribosomes; contains an RNA-binding LSM domain and an AD domain; GFP-fusion protein is induced by the DNA-damaging agent MMS
YER121W	1.04499	2.57598	3.0434	0.01	0.01	Uncharacterized	YER121W	Putative protein of unknown function; may be involved in phosphatase regulation and/or generation of precursor metabolites and energy
YNL011C	1.04283	2.71921	3.98738	0.01	0.01	Uncharacterized	YNL011C	Putative protein of unknown function; YNL011C is not an essential gene
YOR033C	1.04238	3.75063	7.06414	0.01	0.0975027	Verified	EXO1	5'-3' exonuclease and flap-endonuclease involved in recombination, double-strand break repair and DNA mismatch repair; member of the Rad2p nuclease family, with conserved N and I nuclease domains
YKL053C-A	1.04117	3.36021	6.51963	0.01	0.01	Verified	MDM35	Mitochondrial intermembrane space cysteine motif protein; mutation affects mitochondrial distribution and morphology
YPL026C	1.04116	2.69564	9.58689	0.01	0.01	Verified	SKS1	Putative serine/threonine protein kinase; involved in the adaptation to low concentrations of glucose independent of the SNF3 regulated pathway
YOR273C	1.04064	3.68315	4.73556	0.01	0.0917688	Verified	TPO4	Polyamine transport protein, recognizes spermine, putrescine, and spermidine; localizes to the plasma membrane; member of the major facilitator superfamily
YIL176C	1.04029	2.95878	5.34242	0.01	0.01	Uncharacterized	YIL176C	Putative protein of unknown function
YLR336C	1.03961	3.04747	3.55818	0.01	0.01	Verified	SGD1	Essential nuclear protein with a possible role in the osmoregulatory glycerol response; interacts with phospholipase C (Plc1p); putative homolog of human NOM1 which is implicated in acute myeloid leukemia
YLR392C	1.03941	3.39554	5.11028	0.01	0.01	Uncharacterized	YLR392C	Putative protein of unknown function; green fluorescent protein (GFP)-fusion protein localizes to the cytoplasm; YLR392C is not an essential gene
YPL084W	1.03596	3.74942	7.53478	0.01	0.0974353	Verified	BRO1	Cytoplasmic class E vacuolar protein sorting (VPS) factor that coordinates deubiquitination in the multivesicular body (MVB) pathway by recruiting Doa4p to endosomes
YDL234C	1.03354	3.29625	5.99325	0.01	0.01	Verified	GYP7	GTPase-activating protein for yeast Rab family members including: Ypt7p (most effective), Ypt1p, Ypt31p, and Ypt32p (in vitro); involved in vesicle mediated protein trafficking
YHL004W	1.03076	3.56788	4.15284	0.01	0.0710495	Verified	MRP4	Mitochondrial ribosomal protein of the small subunit
YNL038W_INT_1	1.03071	2.7273	4.68719	0.01	0.01	NA	YNL038W_INT_1	NA
YKL215C	1.03063	3.28471	8.24225	0.01	0.01	Uncharacterized	YKL215C	Putative protein of unknown function; green fluorescent protein (GFP)-fusion protein localizes to the cytoplasm
YDL077C	1.0301	3.63833	6.71144	0.01	0.0855065	Verified	VAM6	Vacuolar protein that plays a critical role in the tethering steps of vacuolar membrane fusion by facilitating guanine nucleotide exchange on small guanosine triphosphatase Ypt7p
YBR156C	1.02899	2.85448	4.65312	0.01	0.01	Verified	SLI15	Subunit of the conserved chromosomal passenger complex (CPC; Ipl1p-Sli15p-Bir1p-Nbl1p), which regulates kinetochore-microtubule attachments, activation of the spindle tension checkpoint, and mitotic spindle disassembly
YOR211C	1.02809	3.28332	4.95517	0.01	0.01	Verified	MGM1	Mitochondrial GTPase related to dynamin, present in a complex containing Ugo1p and Fzo1p; required for normal morphology of cristae and for stability of Tim11p; homolog of human OPA1 involved in autosomal dominant optic atrophy
YGL247W	1.02778	2.73462	3.26948	0.01	0.01	Verified	BRR6	Essential nuclear envelope integral membrane protein required for nuclear transport; depletion alters nucleoporin distribution and nuclear envelope morphology, suggesting a role in the spatial organization of nuclear pores
YIL119C	1.0272	3.75464	5.41721	0.01	0.0977179	Verified	RPI1	Putative transcriptional regulator; overexpression suppresses the heat shock sensitivity of wild-type RAS2 overexpression and also suppresses the cell lysis defect of an mpk1 mutation
YPL150W	1.02685	3.20165	6.62784	0.01	0.01	Uncharacterized	YPL150W	Putative protein kinase of unknown cellular role
YOR256C	1.0266	3.14268	6.09098	0.01	0.01	Verified	TRE2	Protein that functions with Tre1p to regulate ubiquitylation and vacuolar degradation of the metal transporter Smf1p; has similarity to transferrin receptors; inviability of null mutant in systematic studies is due to proximity to CDC31
YPL091W	1.02615	3.0833	8.69999	0.01	0.01	Verified	GLR1	Cytosolic and mitochondrial glutathione oxidoreductase, converts oxidized glutathione to reduced glutathione
YGR252W	1.02311	3.13848	3.99507	0.01	0.01	Verified	GCN5	Histone acetyltransferase, acetylates N-terminal lysines on histones H2B and H3; catalytic subunit of the ADA and SAGA histone acetyltransferase complexes; founding member of the Gcn5p-related N-acetyltransferase superfamily
YKL022C	1.02218	3.01142	4.56802	0.01	0.01	Verified	CDC16	Subunit of the anaphase-promoting complex/cyclosome (APC/C), which is a ubiquitin-protein ligase required for degradation of anaphase inhibitors, including mitotic cyclins, during the metaphase/anaphase transition; required for sporulation
YIL017C	1.02215	2.895	4.90346	0.01	0.01	Verified	VID28	Protein involved in proteasome-dependent catabolite degradation of fructose-1,6-bisphosphatase (FBPase); localized to the nucleus and the cytoplasm
YLR055C	1.02143	3.07055	5.73817	0.01	0.01	Verified	SPT8	Subunit of the SAGA transcriptional regulatory complex but not present in SAGA-like complex SLIK/SALSA, required for SAGA-mediated inhibition at some promoters
YDR351W	1.02083	3.82574	8.05344	0.01	0.0995254	Verified	SBE2	Protein involved in the transport of cell wall components from the Golgi to the cell surface; required for bud growth
YPR155C	1.02052	2.9172	3.36434	0.01	0.01	Verified	NCA2	Protein involved in regulation of mitochondrial expression of subunits 6 (Atp6p) and 8 (Atp8p) of the Fo-F1 ATP synthase; functions with Nca3p
YHR072W	1.01719	3.02244	4.28591	0.01	0.01	Verified	ERG7	Lanosterol synthase, an essential enzyme that catalyzes the cyclization of squalene 2,3-epoxide, a step in ergosterol biosynthesis
YOR081C	1.01704	2.55315	3.2976	0.01	0.01	Verified	TGL5	Triacylglycerol lipase involved in TAG mobilization; localizes to lipid particles; potential Cdc28p substrate
YGL184C	1.01623	3.72027	7.04424	0.01	0.0954329	Verified	STR3	Cystathionine beta-lyase, converts cystathionine into homocysteine
YOR370C	1.01605	3.50163	5.10538	0.01	0.0514833	Verified	MRS6	Rab escort protein, forms a complex with the Ras-like small GTPase Ypt1p that is required for the prenylation of Ypt1p by protein geranylgeranyltransferase type II (Bet2p-Bet4p)
YEL055C	1.01346	2.81073	3.69715	0.01	0.01	Verified	POL5	DNA Polymerase phi; has sequence similarity to the human MybBP1A and weak sequence similarity to B-type DNA polymerases, not required for chromosomal DNA replication; required for the synthesis of rRNA
YDR325W	1.01326	4.06232	6.51166	0.01	0.0861501	Verified	YCG1	Non-SMC subunit of the condensin complex; required for establishment and maintenance of chromosome condensation, chromosome segregation and chromatin binding of the condensin complex; required for clustering of tRNA genes at the nucleolus
YGL133W	1.0098	3.65267	6.26697	0.01	0.0877408	Verified	ITC1	Component of the ATP-dependent Isw2p-Itc1p chromatin remodeling complex, required for repression of a-specific genes, repression of early meiotic genes during mitotic growth, and repression of INO1
YKR018C	1.00936	3.20737	5.87928	0.01	0.01	Uncharacterized	YKR018C	Putative protein of unknown function; green fluorescent protein (GFP)-fusion protein localizes to the cytoplasm and nucleus
YOR089C	1.00891	2.68051	3.72384	0.01	0.01	Verified	VPS21	GTPase required for transport during endocytosis and for correct sorting of vacuolar hydrolases; localized in endocytic intermediates; detected in mitochondria; geranylgeranylation required for membrane association; mammalian Rab5 homolog
YFL058W	1.00722	3.14037	3.9445	0.01	0.01	Verified	THI5	Protein involved in synthesis of the thiamine precursor hydroxymethylpyrimidine (HMP); member of a subtelomeric gene family including THI5, THI11, THI12, and THI13
YGR289C	1.00624	3.29963	7.91784	0.01	0.01	Verified	MAL11	Inducible high-affinity maltose transporter (alpha-glucoside transporter); encoded in the MAL1 complex locus; member of the 12 transmembrane domain superfamily of sugar transporters; broad substrate specificity that includes maltotriose
YHL019C	1.00421	3.21475	6.51689	0.01	0.01	Verified	APM2	Protein of unknown function, homologous to the medium chain of mammalian clathrin-associated protein complex; involved in vesicular transport
YDR390C	1.00411	2.90953	4.26646	0.01	0.01	Verified	UBA2	Nuclear protein that acts as a heterodimer with Aos1p to activate Smt3p (SUMO) before its conjugation to proteins (sumoylation), which may play a role in protein targeting; essential for viability
YHR042W	1.00266	3.0653	4.6349	0.01	0.01	Verified	NCP1	NADP-cytochrome P450 reductase; involved in ergosterol biosynthesis; associated and coordinately regulated with Erg11p
YPR171W	1.00214	3.45033	5.93788	0.01	0.0317409	Verified	BSP1	Adapter that links synaptojanins Inp52p and Inp53p to the cortical actin cytoskeleton
YPL247C	1.00164	2.94509	4.72632	0.01	0.01	Uncharacterized	YPL247C	Putative protein of unknown function; green fluorescent protein (GFP)-fusion protein localizes to the cytoplasm and nucleus; similar to the petunia WD repeat protein an11; overexpression causes a cell cycle delay or arrest
YBR050C	1.00033	3.03516	7.54877	0.01	0.01	Verified	REG2	Regulatory subunit of the Glc7p type-1 protein phosphatase; involved with Reg1p, Glc7p, and Snf1p in regulation of glucose-repressible genes, also involved in glucose-induced proteolysis of maltose permease
YDR365C	1.00003	3.21286	5.28725	0.01	0.01	Verified	ESF1	Nucleolar protein involved in pre-rRNA processing; depletion causes severely decreased 18S rRNA levels

## Sheet: GCY1
YORF	Mock_Corrected_L2R	SAM_Score	Fold_Change	FDR(%)	Local_FDR(%)	Status	Name	Description
YDR392W	2.24729	2.77927	9.35019	0.01	0.0526119	Verified	SPT3	Subunit of the SAGA and SAGA-like transcriptional regulatory complexes, interacts with Spt15p to activate transcription of some RNA polymerase II-dependent genes, also functions to inhibit transcription at some promoters
YGR090W	2.05079	2.54193	9.4043	0.01	0.01	Verified	UTP22	Possible U3 snoRNP protein involved in maturation of pre-18S rRNA, based on computational analysis of large-scale protein-protein interaction data
YNR058W	1.86043	2.6691	7.7822	0.01	0.01	Verified	BIO3	7,8-diamino-pelargonic acid aminotransferase (DAPA), catalyzes the second step in the biotin biosynthesis pathway; BIO3 is in a cluster of 3 genes (BIO3, BIO4, and BIO5) that mediate biotin synthesis
YGR156W	1.74855	2.43126	5.93261	0.01	0.01	Verified	PTI1	Essential protein that is a component of CPF (cleavage and polyadenylation factor); involved in 3' end formation of snoRNA and mRNA; interacts directly with Pta1p; has similarity to mammalian Cleavage-Stimulation Factor CstF-64
YGL047W	1.7362	3.02667	7.31162	0.01	0.215087	Verified	ALG13	Catalytic component of UDP-GlcNAc transferase, required for the second step of dolichyl-linked oligosaccharide synthesis; anchored to the ER membrane via interaction with Alg14p; similar to bacterial and human glycosyltransferases
YLR049C	1.70876	2.45274	5.17163	0.01	0.01	Uncharacterized	YLR049C	Putative protein of unknown function
YLR159W	1.55148	2.68619	4.49087	0.01	0.01	Uncharacterized	YLR159W	Putative protein of unknown function; YLR156W, YLR159W, and YLR161W are three identical open reading frames encoded near the ribosomal DNA region of chromosome 12
YDR483W	1.47574	2.72288	8.22838	0.01	0.01	Verified	KRE2	Alpha1,2-mannosyltransferase of the Golgi involved in protein mannosylation
YML056C_INT_1	1.34898	2.58887	5.33431	0.01	0.01	NA	YML056C_INT_1	NA
YIL027C	1.32338	2.50832	5.11441	0.01	0.01	Verified	KRE27	Protein of unknown function; null mutant shows K1 killer toxin resistance
YPR085C	1.29144	2.51009	5.74045	0.01	0.01	Verified	ASA1	Putative protein of unknown function; subunit of the ASTRA complex (Rvb1p, Rvb2p, Tra1p, Tti1p, Tti2, Asa1p and Tra1p) which is part of the chromatin remodeling machinery
YGR131W	1.21697	3.21967	4.62269	0.01	0.241643	Uncharacterized	YGR131W	Protein of unknown function; expression induced in response to ketoconazole; promoter region contains a sterol regulatory element motif, which has been identified as a Upc2p-binding site
YKL170W	1.20514	2.4914	4.03444	0.01	0.01	Verified	MRPL38	Mitochondrial ribosomal protein of the large subunit; appears as two protein spots (YmL34 and YmL38) on two-dimensional SDS gels
YIL116W	1.15467	2.52178	3.51114	0.01	0.01	Verified	HIS5	Histidinol-phosphate aminotransferase, catalyzes the seventh step in histidine biosynthesis; responsive to general control of amino acid biosynthesis; mutations cause histidine auxotrophy and sensitivity to Cu, Co, and Ni salts
YNL308C	1.12357	2.57552	5.28046	0.01	0.01	Verified	KRI1	Essential nucleolar protein required for 40S ribosome biogenesis; physically and functionally interacts with Krr1p
YDR261C	1.12065	2.47306	7.11424	0.01	0.01	Verified	EXG2	Exo-1,3-beta-glucanase, involved in cell wall beta-glucan assembly; may be anchored to the plasma membrane via a glycosylphosphatidylinositol (GPI) anchor
YGL067W	1.10832	2.48166	7.23738	0.01	0.01	Verified	NPY1	NADH diphosphatase (pyrophosphatase), hydrolyzes the pyrophosphate linkage in NADH and related nucleotides; localizes to peroxisomes
YGR174C	1.09415	2.43929	4.14473	0.01	0.01	Verified	CBP4	Mitochondrial protein required for assembly of ubiquinol cytochrome-c reductase complex (cytochrome bc1 complex); interacts with Cbp3p and function is partially redundant with that of Cbp3p
YNL161W	0.984559	2.54673	7.77939	0.01	0.01	Verified	CBK1	Serine/threonine protein kinase that regulates cell morphogenesis pathways; involved in cell wall biosynthesis, apical growth, proper mating projection morphology, bipolar bud site selection in diploid cells, and cell separation
YDR408C	0.933511	2.68057	3.66173	0.01	0.01	Verified	ADE8	Phosphoribosyl-glycinamide transformylase, catalyzes a step in the 'de novo' purine nucleotide biosynthetic pathway
YBR165W	0.933236	2.65183	3.3274	0.01	0.01	Verified	UBS1	Ubiquitin-conjugating enzyme suppressor that functions as a general positive regulator of Cdc34p activity; nuclear protein that may represent a link between nucleocytoplasmic transport and ubiquitin ligase activity
YHR171W	0.929423	2.68701	6.73103	0.01	0.01	Verified	ATG7	Autophagy-related protein and dual specificity member of the E1 family of ubiquitin-activating enzymes; mediates the conjugation of Atg12p with Atg5p and Atg8p with phosphatidylethanolamine, required steps in autophagosome formation
YDR367W	0.913894	2.48818	5.88415	0.01	0.01	Uncharacterized	YDR367W	Golgi localized protein of unknown function; YDR367W is not an essential gene
YDR108W	0.903239	2.83054	4.81973	0.01	0.101898	Verified	GSG1	Subunit of TRAPP (transport protein particle), a multi-subunit complex involved in targeting and/or fusion of ER-to-Golgi transport vesicles with their acceptor compartment; protein has late meiotic role, following DNA replication
YKL108W	0.88567	2.60569	5.42894	0.01	0.01	Verified	SLD2	Protein required for DNA replication, phosphorylated in S phase by S-phase cyclin-dependent kinases (Cdks), phosphorylation is essential for DNA replication and for complex formation with Dpb11p; potential Cdc28p substrate
YDL210W	0.875185	2.96121	5.3398	0.01	0.18884	Verified	UGA4	Permease that serves as a gamma-aminobutyrate (GABA) transport protein involved in the utilization of GABA as a nitrogen source; catalyzes the transport of putrescine and delta-aminolevulinic acid (ALA); localized to the vacuolar membrane
YGR274C	0.865728	2.44338	3.95442	0.01	0.01	Verified	TAF1	TFIID subunit (145 kDa), involved in RNA polymerase II transcription initiation, has histone acetyltransferase activity, involved in promoter binding and G1/S progression
YDL115C	0.864866	2.55186	6.41181	0.01	0.01	Verified	IWR1	Protein of unknown function, deletion causes hypersensitivity to the K1 killer toxin
YGR099W	0.851857	2.57526	4.92266	0.01	0.01	Verified	TEL2	Essential DNA-binding protein specific to single-stranded yeast telomeric DNA repeats, required for telomere length regulation and telomere position effect
YJR052W	0.828672	2.46018	5.89753	0.01	0.01	Verified	RAD7	Protein that recognizes and binds damaged DNA in an ATP-dependent manner (with Rad16p) during nucleotide excision repair; subunit of Nucleotide Excision Repair Factor 4 (NEF4) and the Elongin-Cullin-Socs (ECS) ligase complex
YDR256C	0.760968	2.71145	6.79731	0.01	0.01	Verified	CTA1	Catalase A, breaks down hydrogen peroxide in the peroxisomal matrix formed by acyl-CoA oxidase (Pox1p) during fatty acid beta-oxidation
YOR292C	0.754088	2.68615	5.03327	0.01	0.01	Uncharacterized	YOR292C	Putative protein of unknown function; green fluorescent protein (GFP)-fusion protein localizes to the vacuole; YOR292C is not an essential gene
YNL137C	0.727177	2.43987	3.8583	0.01	0.01	Verified	NAM9	Mitochondrial ribosomal component of the small subunit
YOL009C	0.694178	2.71374	3.66995	0.01	0.01	Verified	MDM12	Mitochondrial outer membrane protein, required for transmission of mitochondria to daughter cells; component of the Mdm10-Mdm12-Mmm1 complex involved in import and assembly of outer membrane beta-barrel proteins
YPR109W	0.675041	2.81402	4.47641	0.01	0.0870464	Uncharacterized	YPR109W	Predicted membrane protein; dipoid deletion strain has high budding index
YER007W	0.578691	2.51361	3.30201	0.01	0.01	Verified	PAC2	Microtubule effector required for tubulin heterodimer formation, binds alpha-tubulin, required for normal microtubule function, null mutant exhibits cold-sensitive microtubules and sensitivity to benomyl
YKL189W	0.53867	2.63361	4.59296	0.01	0.01	Verified	HYM1	Component of the RAM signaling network that is involved in regulation of Ace2p activity and cellular morphogenesis, interacts with Kic1p and Sog2p, localizes to sites of polarized growth during budding and during the mating response
YLR283W	0.529705	2.48987	5.6855	0.01	0.01	Uncharacterized	YLR283W	Putative protein of unknown function; green fluorescent protein (GFP)-fusion protein localizes to mitochondria; YLR283W is not an essential gene
YNL286W	0.483017	2.42702	3.99335	0.01	0.01	Verified	CUS2	Protein that binds to U2 snRNA and Prp11p, may be involved in U2 snRNA folding; contains two RNA recognition motifs (RRMs)
YOR057W	0.473818	2.54008	3.47009	0.01	0.01	Verified	SGT1	Probable cochaperone that regulates activity of Cyr1p (adenylyl cyclase); involved in assembly of the kinetochore complex, associates with the SCF (Skp1p/Cdc53p/F box protein) ubiquitin ligase complex
YJL096W	0.437141	2.59698	6.62224	0.01	0.01	Verified	MRPL49	Mitochondrial ribosomal protein of the large subunit
YDR244W	0.163235	2.5467	5.16635	0.01	0.01	Verified	PEX5	Peroxisomal membrane signal receptor for the C-terminal tripeptide signal sequence (PTS1) of peroxisomal matrix proteins, required for peroxisomal matrix protein import; also proposed to have PTS1-receptor independent functions
YML041C	0.099943	2.57973	4.56763	0.01	0.01	Verified	VPS71	Nucleosome-binding component of the SWR1 complex, which exchanges histone variant H2AZ (Htz1p) for chromatin-bound histone H2A; required for vacuolar protein sorting
YJL050W	0.0198995	2.50942	5.01548	0.01	0.01	Verified	MTR4	Dead-box family ATP dependent helicase required for mRNA export from the nucleus; co-factor of the exosome complex, required for 3' end formation of 5.8S rRNA

## Sheet: GIS2
YORF	Mock_Corrected_L2R	SAM_Score	Fold_Change	FDR(%)	Local_FDR(%)	Status	Name	Description
YLR262C-A	3.69001	2.57203	42.2065	0.01	0.01	Verified	TMA7	Protein of unknown that associates with ribosomes; null mutant exhibits translation defects, altered polyribosome profiles, and resistance to the translation inhibitor anisomcyin
YGL022W	3.10722	2.83919	14.1124	0.01	0.01	Verified	STT3	Subunit of the oligosaccharyltransferase complex of the ER lumen, which catalyzes asparagine-linked glycosylation of newly synthesized proteins; forms a subcomplex with Ost3p and Ost4p and is directly involved in catalysis
YBR219C_INT_1	3.02505	2.84025	9.71647	0.01	0.01	NA	YBR219C_INT_1	NA
YDR276C	3.00259	2.41145	12.8426	0.01	0.01	Verified	PMP3	Small plasma membrane protein related to a family of plant polypeptides that are overexpressed under high salt concentration or low temperature, not essential for viability, deletion causes hyperpolarization of the plasma membrane potential
YLR083C	2.83186	3.2769	19.8893	0.01	0.125896	Verified	EMP70	Protein with a role in cellular adhesion and filamentous growth; similar to Tmn2p and Tmn3p; member of Transmembrane Nine family of proteins with 9 transmembrane segments; 24kDa cleavage product found in endosome-enriched membrane fractions
YGL098W	2.74908	4.06467	15.7649	0.01	0.0683472	Verified	USE1	Essential SNARE protein localized to the ER, involved in retrograde traffic from the Golgi to the ER; forms a complex with the SNAREs Sec22p, Sec20p and Ufe1p
[truncated: 145 more rows]

## Sheet: GUS1
YORF	Mock_Corrected_L2R	SAM_Score	Fold_Change	FDR(%)	Local_FDR(%)	Status	Name	Description
[truncated: 12 more rows]

## Sheet: HSP26
YORF	Mock_Corrected_L2R	SAM_Score	Fold_Change	FDR(%)	Local_FDR(%)	Status	Name	Description
[truncated: 279 more rows]

## Sheet: LYS1
YORF	Mock_Corrected_L2R	SAM_Score	Fold_Change	FDR(%)	Local_FDR(%)	Status	Name	Description
[truncated: 1,353 more rows]

[truncated: 7 more sheets: MTQ2, PAD1, PCS60, SCD6, SMY1, UBP3, VTC1]
